# Supplementary material for: Simplified Multireference Coupled‐Cluster Methods: Hybrid Approaches With Averaged Coupled Pair Theories
Source: J Comput Chem. 2025 Jan 22;46(3):e70020. doi: 10.1002/jcc.70020 (PMC11754727; doi:10.1002/jcc.70020)
Supplement: Supplementary file 2 — Data S2 Supporting Information. [file JCC-46-0-s001.zip]

Archive with 15 entries (14 files):
- SI-data/
- SI-data/CN_CAS76_SI.xlsx
- SI-data/BENZYNE_SI.xlsx
- SI-data/O3-SI.xlsx
- __MACOSX/SI-data/._O3-SI.xlsx
- __MACOSX/SI-data/._.DS_Store
- SI-data/C2_sigma_singlet_CAS88_SI.xlsx
- SI-data/C2_delta_singlet_CAS88_SI.xlsx
- SI-data/Size-Consistency-SI.xlsx
- __MACOSX/SI-data/._Size-Consistency-SI.xlsx
- SI-data/CN_CAS98_SI.xlsx
- SI-data/N2_CAS66_SI.xlsx
- SI-data/C2_CAS88_trip_SI.xlsx
- SI-data/NPE_MAD_SI.xlsx
- __MACOSX/SI-data/._NPE_MAD_SI.xlsx
