# Supplementary material for: Simplified Multireference Coupled‐Cluster Methods: Hybrid Approaches With Averaged Coupled Pair Theories
Source: J Comput Chem. 2025 Jan 22;46(3):e70020. doi: 10.1002/jcc.70020 (PMC11754727; doi:10.1002/jcc.70020)
Supplement: Supplementary file 2 — Data S2 Supporting Information. [file JCC-46-0-s001.zip › SI-data/CN_CAS76_SI.xlsx]

## Sheet: MRACEPA
distance	MRACEPA	delta MRACEPA
1.8	-92.3985	0.00350599
1.9	-92.4773	0.00372057
2	-92.5253	0.00396587
2.1	-92.5508	0.00420117
2.2	-92.5602	0.00445327
2.3	-92.558	0.00470868
2.4	-92.5478	0.00498062
2.5	-92.5322	0.00526286
2.6	-92.5132	0.00554912
2.7	-92.4923	0.00583881
2.8	-92.4705	0.00613068
2.9	-92.4486	0.00642187

## Sheet: MRACEPA - No Ref Relax
distance	MRACEPA - No Ref Relax	delta MRACEPA - No Ref Relax
1.8	-92.3978	0.00330635
1.9	-92.4766	0.00345605
2	-92.5245	0.00364317
2.1	-92.5501	0.00384686
2.2	-92.5594	0.00406707
2.3	-92.5572	0.00432801
2.4	-92.5469	0.00457526
2.5	-92.5313	0.00481992
2.6	-92.5123	0.00505906
2.7	-92.4913	0.00535469
2.8	-92.4694	0.0055707
2.9	-92.4475	0.00571915

## Sheet: MRACPF
distance	MRACPF	delta MRACPF
1.8	-92.4026	-0.000608393
1.9	-92.4817	-0.000680178
2	-92.53	-0.000739103
2.1	-92.5559	-0.000826627
2.2	-92.5655	-0.000919225
2.3	-92.5637	-0.00103284
2.4	-92.5539	-0.00115713
2.5	-92.5388	-0.00129903
2.6	-92.5202	-0.00146633
2.7	-92.4998	-0.00166073
2.8	-92.4785	-0.00188524
2.9	-92.4571	-0.00214599

## Sheet: MRACPF - No Ref Relax
distance	MRACPF - No Ref Relax	delta MRACPF - No Ref Relax
1.8	-92.4019	-0.000699563
1.9	-92.4809	-0.000813152
2	-92.5291	-0.000912073
2.1	-92.5549	-0.00101687
2.2	-92.5646	-0.00112789
2.3	-92.5627	-0.00122102
2.4	-92.5529	-0.00135115
2.5	-92.5377	-0.00150739
2.6	-92.519	-0.00169266
2.7	-92.4985	-0.00184514
2.8	-92.4771	-0.00210169
2.9	-92.4556	-0.00245343

## Sheet: MRAQCC
distance	MRAQCC	delta MRAQCC
1.8	-92.3998	0.00211616
1.9	-92.4788	0.0021829
2	-92.527	0.00226769
2.1	-92.5527	0.00233086
2.2	-92.5622	0.00239839
2.3	-92.5602	0.00245658
2.4	-92.5503	0.00251796
2.5	-92.5349	0.00257665
2.6	-92.5162	0.00262622
2.7	-92.4955	0.002666
2.8	-92.4739	0.00269405
2.9	-92.4523	0.00270567

## Sheet: MRAQCC - No Ref Relax
distance	MRAQCC - No Ref Relax	delta MRAQCC - No Ref Relax
1.8	-92.3992	0.00197735
1.9	-92.4781	0.00199284
2	-92.5262	0.00203079
2.1	-92.5518	0.00207163
2.2	-92.5613	0.00211625
2.3	-92.5593	0.00218982
2.4	-92.5493	0.00223863
2.5	-92.5339	0.0022745
2.6	-92.5151	0.00229521
2.7	-92.4943	0.00236314
2.8	-92.4727	0.00234203
2.9	-92.451	0.00224191

## Sheet: MRCC|ACEPA
distance	MRCC|ACEPA	delta MRCC|ACEPA
1.8	-92.4002	0.00173126
1.9	-92.4791	0.00189544
2	-92.5272	0.00208155
2.1	-92.5528	0.00225022
2.2	-92.5622	0.00243002
2.3	-92.5601	0.00260894
2.4	-92.55	0.00280176
2.5	-92.5345	0.00300377
2.6	-92.5156	0.00321024
2.7	-92.4947	0.00342187
2.8	-92.473	0.00363814
2.9	-92.4511	0.00385616

## Sheet: MRCC|ACEPA - No Ref Relax
distance	MRCC|ACEPA - No Ref Relax	delta MRCC|ACEPA - No Ref Relax
1.8	-92.3995	0.00162165
1.9	-92.4783	0.00172901
2	-92.5263	0.00186138
2.1	-92.5519	0.00200036
2.2	-92.5613	0.00214826
2.3	-92.5592	0.00233156
2.4	-92.549	0.0024979
2.5	-92.5335	0.00266033
2.6	-92.5145	0.00281766
2.7	-92.4936	0.0030334
2.8	-92.4718	0.0031725
2.9	-92.4499	0.00324723

## Sheet: MRCC|ACEPA-S
distance	MRCC|ACEPA-S	delta MRCC|ACEPA-S
1.8	-92.4005	0.00141682
1.9	-92.4794	0.00157234
2	-92.5275	0.00176016
2.1	-92.5531	0.0019393
2.2	-92.5625	0.00213585
2.3	-92.5604	0.00233579
2.4	-92.5502	0.00255192
2.5	-92.5347	0.00277796
2.6	-92.5158	0.00300742
2.7	-92.4949	0.00323927
2.8	-92.4731	0.0034711
2.9	-92.4513	0.00369745

## Sheet: MRCC|ACEPA-S - No Ref Relax
distance	MRCC|ACEPA-S - No Ref Relax	delta MRCC|ACEPA-S - No Ref Relax
1.8	-92.4	0.00118167
1.9	-92.4788	0.00125943
2	-92.5268	0.00137113
2.1	-92.5524	0.00149678
2.2	-92.5618	0.00163691
2.3	-92.5597	0.00181599
2.4	-92.5495	0.00197979
2.5	-92.534	0.00213964
2.6	-92.5151	0.00229301
2.7	-92.4941	0.00250243
2.8	-92.4724	0.00263234
2.9	-92.4505	0.00269476

[truncated: 25 more sheets: MRCC|ACPF, MRCC|ACPF - No Ref Relax, MRCC|ACPF-S, MRCC|ACPF-S - No Ref Relax, MRCC|AQCC, MRCC|AQCC - No Ref Relax, MRCC|AQCC-S, MRCC|AQCC-S - No Ref Relax, MRCC|CI, MRCC|CI - No Ref Relax, MRCC|CI-S, MRCC|CI-S - No Ref Relax, MRCISD, MRCISD - No Ref Relax, MRCEPA(0), MRCEPA(0) - No Ref Relax, MRCC|CEPA(0), MRCC|CEPA(0) - No Ref Relax, MRCC|CEPA(0)-S, MRCC|CEPA(0)-S - No Ref Relax …]
