# Supplementary material for: Simplified Multireference Coupled‐Cluster Methods: Hybrid Approaches With Averaged Coupled Pair Theories
Source: J Comput Chem. 2025 Jan 22;46(3):e70020. doi: 10.1002/jcc.70020 (PMC11754727; doi:10.1002/jcc.70020)
Supplement: Supplementary file 2 — Data S2 Supporting Information. [file JCC-46-0-s001.zip › SI-data/BENZYNE_SI.xlsx]

## Sheet: m-benzyne
Method	Singlet	Triplet	S-T	S-T/meV	Rel. S-T	Rel. S-T/meV
MRACEPA	-230.399	-230.371	-0.0277108	-754.049	0.00188887	51.3988
MRACEPA - No Ref Relax	-230.397	-230.371	-0.0259018	-704.823	0.00127002	34.559				Basis	Cc-pVTZ
MRACPF	-230.418	-230.39	-0.028148	-765.946	0.00145166	39.5017				SV_THRESH	10^-6
MRACPF - No Ref Relax	-230.416	-230.39	-0.0256889	-699.03	0.00148294	40.3529				conv	10^-8
MRAQCC	-230.395	-230.367	-0.028225	-768.043	0.00137461	37.405
MRAQCC - No Ref Relax	-230.393	-230.367	-0.026205	-713.075	0.000966778	26.3074
MRCC|ACEPA	-230.403	-230.375	-0.0285541	-776.997	0.00104554	28.4507
MRCC|ACEPA - No Ref Relax	-230.401	-230.375	-0.0265244	-721.766	0.000647397	17.6166
MRCC|ACPF	-230.406	-230.377	-0.029073	-791.117	0.000526648	14.3308
MRCC|ACPF - No Ref Relax	-230.403	-230.377	-0.0263943	-718.225	0.000777524	21.1575
MRCC|AQCC	-230.403	-230.374	-0.0289922	-788.917	0.000607487	16.5306
MRCC|AQCC - No Ref Relax	-230.4	-230.374	-0.026758	-728.122	0.000413825	11.2607
MRCC|CI	-230.383	-230.357	-0.025651	-697.999	0.00394865	107.448
MRCC|CI - No Ref Relax	-230.382	-230.357	-0.0249889	-679.983	0.00218287	59.399
MRCISD	-230.228	-230.202	-0.0258455	-703.291	0.00375417	102.156
MRCISD - No Ref Relax	-230.228	-230.202	-0.0252521	-687.146	0.00191966	52.2367
MRCC|ACEPA-S	-230.403	-230.374	-0.0284782	-774.931	0.00112147	30.5167
MRCC|ACEPA-S - No Ref Relax	-230.4	-230.374	-0.0262226	-713.554	0.000949163	25.8281
MRCC|ACPF-S	-230.396	-230.366	-0.0297269	-808.91	-0.000127235	-3.46225
MRCC|ACPF-S - No Ref Relax	-230.394	-230.366	-0.0281169	-765.101	-0.000945128	-25.7183
MRCC|AQCC-S	-230.394	-230.364	-0.0295106	-803.026	8.90074e-05	2.42202
MRCC|AQCC-S - No Ref Relax	-230.392	-230.364	-0.0280581	-763.499	-0.000886276	-24.1168
MRCC|CI-S	-230.378	-230.352	-0.0259371	-705.786	0.0036625	99.6618
MRCC|CI-S - No Ref Relax	-230.377	-230.352	-0.0252333	-686.635	0.00193845	52.7479
MRCEPA(0)	-230.447	-230.42	-0.0274152	-746.005	0.00218449	59.4431
MRCEPA(0) - No Ref Relax	-230.444	-230.42	-0.0241773	-657.897	0.00299454	81.4857
MRCC|CEPA(0)	-230.41	-230.382	-0.0286766	-780.329	0.000923089	25.1186
MRCC|CEPA(0) - No Ref Relax	-230.407	-230.382	-0.025249	-687.061	0.00192278	52.3216
MRCC|CEPA(0)-S	-230.408	-230.379	-0.0288435	-784.871	0.000756187	20.5769
MRCC|CEPA(0)-S - No Ref Relax	-230.404	-230.379	-0.0256565	-698.15	0.00151527	41.2326
MRCCSD	-230.402	-230.372	-0.0295996	-805.448	0	0
MRCCSD - No Ref Relax	-230.399	-230.372	-0.0271718	-739.382	0	0

## Sheet: o-benzyne
Method	Singlet	Triplet	S-T	S-T/meV	Rel. S-T	Rel. S-T/meV
MRACEPA	-230.42	-230.364	-0.0559966	-1523.74	0.00232154	63.1724
MRACEPA - No Ref Relax	-230.419	-230.364	-0.0545185	-1483.52	0.00183429	49.9136				Basis	Cc-pVTZ
MRACPF	-230.441	-230.384	-0.056966	-1550.12	0.00135213	36.7934				SV_THRESH	10^-6
MRACPF - No Ref Relax	-230.439	-230.384	-0.0550089	-1496.87	0.00134395	36.5709				conv	10^-8
MRAQCC	-230.417	-230.361	-0.0569149	-1548.73	0.00140319	38.1826
MRAQCC - No Ref Relax	-230.416	-230.361	-0.0552788	-1504.21	0.00107399	29.2247
MRCC|ACEPA	-230.425	-230.368	-0.0571831	-1556.03	0.00113497	30.8841
MRCC|ACEPA - No Ref Relax	-230.424	-230.368	-0.0556109	-1513.25	0.000741942	20.1893
MRCC|ACPF	-230.428	-230.37	-0.0579764	-1577.62	0.000341655	9.29692
MRCC|ACPF - No Ref Relax	-230.426	-230.37	-0.0559257	-1521.82	0.000427155	11.6235
MRCC|AQCC	-230.425	-230.367	-0.0575703	-1566.57	0.000747783	20.3482
MRCC|AQCC - No Ref Relax	-230.423	-230.367	-0.0558249	-1519.07	0.000527952	14.3663
MRCC|CI	-230.405	-230.351	-0.0530389	-1443.26	0.00527923	143.655
MRCC|CI - No Ref Relax	-230.404	-230.351	-0.0523933	-1425.7	0.00395947	107.743
MRCISD	-230.251	-230.196	-0.0547336	-1489.38	0.00358448	97.5387
MRCISD - No Ref Relax	-230.25	-230.196	-0.054183	-1474.39	0.00216983	59.0442
MRCC|ACEPA-S	-230.425	-230.368	-0.0573357	-1560.18	0.000982386	26.7321
MRCC|ACEPA-S - No Ref Relax	-230.423	-230.368	-0.0554432	-1508.69	0.000909575	24.7508
MRCC|ACPF-S	-230.418	-230.36	-0.0580779	-1580.38	0.000240225	6.53687
MRCC|ACPF-S - No Ref Relax	-230.417	-230.36	-0.056968	-1550.18	-0.000615175	-16.7398
MRCC|AQCC-S	-230.416	-230.358	-0.057632	-1568.25	0.000686139	18.6708
MRCC|AQCC-S - No Ref Relax	-230.414	-230.358	-0.0566024	-1540.23	-0.000249568	-6.7911
MRCC|CI-S	-230.4	-230.347	-0.0532198	-1448.19	0.00509825	138.731
MRCC|CI-S - No Ref Relax	-230.399	-230.347	-0.0526149	-1431.72	0.00373791	101.714
MRCEPA(0)	-230.47	-230.413	-0.0564587	-1536.32	0.00185944	50.598
MRCEPA(0) - No Ref Relax	-230.467	-230.413	-0.0539267	-1467.42	0.00242615	66.0191
MRCC|CEPA(0)	-230.433	-230.375	-0.0579917	-1578.04	0.000326381	8.88127
MRCC|CEPA(0) - No Ref Relax	-230.43	-230.375	-0.0554114	-1507.82	0.000941394	25.6167
MRCC|CEPA(0)-S	-230.43	-230.372	-0.0583982	-1589.1	-8.01239e-05	-2.18028
MRCC|CEPA(0)-S - No Ref Relax	-230.428	-230.372	-0.0558304	-1519.22	0.000522397	14.2152
MRCCSD	-230.424	-230.366	-0.0583181	-1586.92	0	0
MRCCSD - No Ref Relax	-230.422	-230.366	-0.0563528	-1533.44	0	0

## Sheet: p-benzyne
Method	Singlet	Triplet	S-T	S-T/meV	Rel. S-T	Rel. S-T/meV
MRACEPA	-230.38	-230.375	-0.0054216	-147.529	0.000410135	11.1603
MRACEPA - No Ref Relax	-230.379	-230.375	-0.00421704	-114.752	-0.000245645	-6.68434				Basis	Cc-pVTZ
MRACPF	-230.4	-230.393	-0.00684406	-186.236	-0.00101232	-27.5467				SV_THRESH	10^-6
MRACPF - No Ref Relax	-230.398	-230.393	-0.00473796	-128.926	-0.000766562	-20.8592				conv	10^-8
MRAQCC	-230.377	-230.371	-0.00555047	-151.036	0.000281264	7.65359
MRAQCC - No Ref Relax	-230.375	-230.371	-0.00408923	-111.274	-0.000117839	-3.20657
MRCC|ACEPA	-230.384	-230.379	-0.0057884	-157.511	4.33345e-05	1.17919
MRCC|ACEPA - No Ref Relax	-230.383	-230.379	-0.00440834	-119.957	-0.000436943	-11.8898
MRCC|ACPF	-230.388	-230.38	-0.00708706	-192.849	-0.00125532	-34.159
MRCC|ACPF - No Ref Relax	-230.385	-230.38	-0.00477895	-130.042	-0.00080756	-21.9748
MRCC|AQCC	-230.383	-230.378	-0.00583152	-158.684	2.18806e-07	0.00595402
MRCC|AQCC - No Ref Relax	-230.382	-230.378	-0.00420938	-114.543	-0.000237984	-6.47587
MRCC|CI	-230.364	-230.362	-0.00215025	-58.5114	0.00368148	100.178
MRCC|CI - No Ref Relax	-230.364	-230.362	-0.00191155	-52.0159	0.00205985	56.0513
MRCISD	-230.211	-230.209	-0.00227329	-61.8594	0.00355845	96.8303
MRCISD - No Ref Relax	-230.211	-230.209	-0.00203727	-55.4369	0.00193413	52.6303
MRCC|ACEPA-S	-230.385	-230.378	-0.00691418	-188.144	-0.00108244	-29.4546
MRCC|ACEPA-S - No Ref Relax	-230.382	-230.378	-0.00437941	-119.17	-0.000408017	-11.1027
MRCC|ACPF-S	-230.374	-230.371	-0.0037075	-100.886	0.00212424	57.8036
MRCC|ACPF-S - No Ref Relax	-230.375	-230.371	-0.0044379	-120.761	-0.000466505	-12.6943
MRCC|AQCC-S	-230.372	-230.369	-0.00328442	-89.3735	0.00254732	69.3162
MRCC|AQCC-S - No Ref Relax	-230.373	-230.369	-0.00395879	-107.724	1.26042e-05	0.342978
MRCC|CI-S	-230.359	-230.357	-0.00164322	-44.7143	0.00418852	113.975
MRCC|CI-S - No Ref Relax	-230.359	-230.357	-0.00188782	-51.3703	0.00208357	56.6969
MRCEPA(0)	-230.431	-230.421	-0.00960994	-261.5	-0.0037782	-102.81
MRCEPA(0) - No Ref Relax	-230.427	-230.421	-0.0059362	-161.532	-0.00196481	-53.4651
MRCC|CEPA(0)	-230.394	-230.384	-0.00960947	-261.487	-0.00377773	-102.797
MRCC|CEPA(0) - No Ref Relax	-230.39	-230.384	-0.00568961	-154.822	-0.00171821	-46.755
MRCC|CEPA(0)-S	-230.391	-230.382	-0.00930256	-253.136	-0.00347082	-94.4459
MRCC|CEPA(0)-S - No Ref Relax	-230.387	-230.382	-0.00547226	-148.908	-0.00150086	-40.8406
MRCCSD	-230.382	-230.376	-0.00583174	-158.69	0	0
MRCCSD - No Ref Relax	-230.38	-230.376	-0.0039714	-108.067	0	0
