# Supplementary material for: Simplified Multireference Coupled‐Cluster Methods: Hybrid Approaches With Averaged Coupled Pair Theories
Source: J Comput Chem. 2025 Jan 22;46(3):e70020. doi: 10.1002/jcc.70020 (PMC11754727; doi:10.1002/jcc.70020)
Supplement: Supplementary file 2 — Data S2 Supporting Information. [file JCC-46-0-s001.zip › SI-data/O3-SI.xlsx]

## Sheet: symmetric CAS22
O3, r=alpha=116.8, symm. stretch				basis=cc-pVTZ, svthr=1e-6											The same but w/o reference relaxation (no relax = nx)
		Pure					Hybrid (SY scheme)				Hybrid (full separation of singles)				Pure					Hybrid (SY scheme)				Hybrid (full separation of singles)
r(O-O)	MCSCF	MRCCSD	MRCEPA0	MRACPF	MRAQCC	MRACEPA	MRCC-CEPA0	MRCC-ACPF	MRCC-AQCC	MRCC-ACEPA	MRCC-CEPA0-S	MRCC-ACPF-S	MRCC-AQCC-S	MRCC-ACEPA-S	MRCCSDnx	MRCEPA0nx	MRACPFnx	MRAQCCnx	MRACEPAnx	MRCC-CEPA0nx	MRCC-ACPFnx	MRCC-AQCCnx	MRCC-ACEPAnx	MRCC-CEPA0-Snx	MRCC-ACPF-Snx	MRCC-AQCC-Snx	MRCC-ACEPA-Snx
1.2	-224.431	-225.098	-225.122	-225.106	-225.093	-225.093	-225.111	-225.104	-225.098	-225.098	-225.109	-225.089	-225.086	-225.1	-225.092	-225.113	-225.099	-225.087	-225.089	-225.102	-225.097	-225.092	-225.093	-225.1	-225.087	-225.084	-225.093
1.25	-224.434	-225.107	-225.142	-225.119	-225.104	-225.103	-225.13	-225.117	-225.109	-225.108	-225.124	-225.094	-225.09	-225.113	-225.1	-225.125	-225.109	-225.096	-225.098	-225.113	-225.106	-225.101	-225.102	-225.11	-225.094	-225.091	-225.102
1.3	-224.428	-225.106	-225.178	-225.125	-225.105	-225.103	-225.16	-225.122	-225.11	-225.108	-225.135	-225.087	-225.084	-225.119	-225.097	-225.129	-225.109	-225.095	-225.096	-225.114	-225.106	-225.1	-225.1	-225.109	-225.089	-225.086	-225.101
1.35	-224.416	-225.097	-225.156	-225.129	-225.099	-225.096	-225.119	-225.126	-225.104	-225.101	-225.155	-225.074	-225.071	-225.123	-225.087	-225.128	-225.103	-225.087	-225.088	-225.111	-225.098	-225.091	-225.092	-225.102	-225.077	-225.074	-225.094
1.4	-224.4	-225.084	-225.084	-225.119	-225.088	-225.083	-225.027	-225.117	-225.093	-225.088	-225.276	-225.057	-225.055	-225.136	-225.073	-225.126	-225.094	-225.075	-225.076	-225.107	-225.088	-225.079	-225.079	-225.091	-225.061	-225.059	-225.082
1.45	-224.381	-225.067	-225.129	-225.044	-225.074	-225.068	-224.961	-225.077	-225.079	-225.072	-225.134	-225.04	-225.038	-225.22	-225.057	-225.129	-225.083	-225.06	-225.062	-225.105	-225.075	-225.064	-225.064	-225.078	-225.044	-225.041	-225.067
1.5	-224.359	-225.048	-225	-225.055	-225.058	-225.052	-224.967	-225.027	-225.062	-225.055	-224.999	-225.022	-225.02	-225.387	-225.039	-225.149	-225.071	-225.045	-225.046	-225.113	-225.061	-225.047	-225.048	-225.064	-225.025	-225.023	-225.051
1.55	-224.336	-225.028	-225.011	-225.067	-225.04	-225.035	-224.969	-225.011	-225.043	-225.037	-225.042	-225.004	-225.002	-225.043	-225.021	-225.208	-225.059	-225.028	-225.031	-225.171	-225.046	-225.03	-225.031	-225.049	-225.007	-225.004	-225.035

## Sheet: symmetric CAS129
O3, r=alpha=116.8, symm. stretch				basis=cc-pVTZ, svthr=1e-6			CAS(12,9) no reference relaxation
		Pure									Hybrid (full separation of singles)
r(O-O)	MCSCF	MRCCSD	MRCEPA0	MRACPF	MRAQCC	MRACEPA	MRCC-CEPA0	MRCC-ACPF	MRCC-AQCC	MRCC-ACEPA	MRCC-CEPA0-S	MRCC-ACPF-S	MRCC-AQCC-S	MRCC-ACEPA-S
1.2	-224.555	-225.112	-225.121	-225.113	-225.106	-225.098	-225.117	-225.113	-225.11	-225.103	-225.117	-225.111	-225.108	-225.103
1.25	-224.567	-225.124	-225.133	-225.125	-225.118	-225.109	-225.129	-225.125	-225.122	-225.114	-225.129	-225.123	-225.119	-225.115
1.3	-224.569	-225.126	-225.134	-225.126	-225.119	-225.11	-225.131	-225.127	-225.123	-225.115	-225.131	-225.124	-225.121	-225.116
1.35	-224.563	-225.12	-225.129	-225.12	-225.113	-225.103	-225.125	-225.121	-225.117	-225.109	-225.125	-225.118	-225.115	-225.109
1.4	-224.552	-225.109	-225.118	-225.109	-225.102	-225.091	-225.114	-225.11	-225.106	-225.098	-225.114	-225.107	-225.104	-225.098
1.45	-224.539	-225.094	-225.103	-225.095	-225.088	-225.077	-225.1	-225.095	-225.092	-225.083	-225.1	-225.093	-225.089	-225.084
1.5	-224.524	-225.078	-225.087	-225.079	-225.071	-225.06	-225.083	-225.079	-225.075	-225.067	-225.084	-225.077	-225.073	-225.067
1.55	-224.509	-225.061	-225.07	-225.061	-225.054	-225.043	-225.066	-225.062	-225.058	-225.05	-225.066	-225.06	-225.056	-225.05

## Sheet: antisymmetric CAS22
O3, r=1.272, alpha=116.8, antisymm. stretch				basis=cc-pVTZ, svthr=1e-6											The same but w/o reference relaxation (no relax = nx)
		Pure					Hybrid (SY scheme)				Hybrid (full separation of singles)				Pure					Hybrid (SY scheme)				Hybrid (full separation of singles)
delta	MCSCF	MRCCSD	MRCEPA0	MRACPF	MRAQCC	MRACEPA	MRCC-CEPA0	MRCC-ACPF	MRCC-AQCC	MRCC-ACEPA	MRCC-CEPA0-S	MRCC-ACPF-S	MRCC-AQCC-S	MRCC-ACEPA-S	MRCCSDnx	MRCEPA0nx	MRACPFnx	MRAQCCnx	MRACEPAnx	MRCC-CEPA0nx	MRCC-ACPFnx	MRCC-AQCCnx	MRCC-ACEPAnx	MRCC-CEPA0-Snx	MRCC-ACPF-Snx	MRCC-AQCC-Snx	MRCC-ACEPA-Snx
0	-224.433	-225.108	-225.152	-225.122	-225.105	-225.104	-225.14	-225.119	-225.11	-225.109	-225.129	-225.092	-225.089	-225.116	-225.1	-225.127	-225.11	-225.097	-225.098	-225.114	-225.107	-225.102	-225.102	-225.11	-225.093	-225.09	-225.103
0.01	-224.433	-225.108	-225.152	-225.122	-225.105	-225.104	-225.14	-225.119	-225.11	-225.109	-225.129	-225.092	-225.089	-225.116	-225.1	-225.127	-225.11	-225.097	-225.098	-225.114	-225.107	-225.102	-225.102	-225.11	-225.093	-225.09	-225.103
0.02	-224.433	-225.108	-225.152	-225.122	-225.105	-225.104	-225.14	-225.119	-225.11	-225.109	-225.129	-225.091	-225.089	-225.116	-225.1	-225.127	-225.11	-225.097	-225.098	-225.114	-225.107	-225.101	-225.102	-225.11	-225.092	-225.089	-225.103
0.03	-224.432	-225.108	-225.152	-225.122	-225.105	-225.104	-225.14	-225.119	-225.11	-225.109	-225.129	-225.091	-225.088	-225.116	-225.1	-225.127	-225.11	-225.096	-225.098	-225.114	-225.107	-225.101	-225.102	-225.11	-225.092	-225.089	-225.103
0.04	-224.432	-225.107	-225.152	-225.122	-225.105	-225.104	-225.139	-225.119	-225.11	-225.109	-225.129	-225.091	-225.088	-225.116	-225.1	-225.127	-225.11	-225.096	-225.098	-225.114	-225.106	-225.101	-225.102	-225.11	-225.092	-225.089	-225.103
0.05	-224.432	-225.107	-225.151	-225.122	-225.104	-225.103	-225.139	-225.119	-225.11	-225.109	-225.128	-225.091	-225.088	-225.115	-225.099	-225.127	-225.109	-225.096	-225.097	-225.114	-225.106	-225.101	-225.101	-225.109	-225.092	-225.089	-225.102

## Sheet: antisymmetric CAS129
O3, r=1.272, alpha=116.8, antisymm. stretch				basis=cc-pVTZ, svthr=1e-6			CAS(12,9) no reference relaxation
		Pure					Hybrid (SY scheme)				Hybrid (full separation of singles)
delta	MCSCF	MRCCSD	MRCEPA0	MRACPF	MRAQCC	MRACEPA	MRCC-CEPA0	MRCC-ACPF	MRCC-AQCC	MRCC-ACEPA	MRCC-CEPA0-S	MRCC-ACPF-S	MRCC-AQCC-S	MRCC-ACEPA-S
0	-224.569	-225.126	-225.135	-225.127	-225.12	-225.11	-225.131	-225.127	-225.124	-225.116	-225.131	-225.124	-225.121	-225.116
0.01	-224.569	-225.126	-225.135	-225.127	-225.12	-225.11	-225.131	-225.127	-225.124	-225.116	-225.131	-225.124	-225.121	-225.116
0.02	-224.569	-225.126	-225.135	-225.127	-225.12	-225.11	-225.131	-225.127	-225.123	-225.116	-225.131	-225.124	-225.121	-225.116
0.03	-224.569	-225.126	-225.135	-225.127	-225.119	-225.11	-225.131	-225.127	-225.123	-225.116	-225.131	-225.124	-225.121	-225.116
0.04	-224.568	-225.125	-225.134	-225.126	-225.119	-225.11	-225.131	-225.127	-225.123	-225.115	-225.131	-225.124	-225.121	-225.116
0.05	-224.568	-225.125	-225.134	-225.126	-225.119	-225.11	-225.13	-225.126	-225.123	-225.115	-225.13	-225.124	-225.12	-225.115
