# Supplementary material for: Simplified Multireference Coupled‐Cluster Methods: Hybrid Approaches With Averaged Coupled Pair Theories
Source: J Comput Chem. 2025 Jan 22;46(3):e70020. doi: 10.1002/jcc.70020 (PMC11754727; doi:10.1002/jcc.70020)
Supplement: Supplementary file 2 — Data S2 Supporting Information. [file JCC-46-0-s001.zip › SI-data/C2_sigma_singlet_CAS88_SI.xlsx]

## Sheet: MRACEPA
distance	MRACEPA	delta MRACEPA
0.8	-74.9806	0.00232993
0.9	-75.4024	0.00230793
1	-75.6277	0.00235694
1.1	-75.736	0.0024421
1.2	-75.7759	0.00262009
1.3	-75.7773	0.00272748
1.4	-75.7583	0.00292245
1.5	-75.7307	0.00320128
1.6	-75.7025	0.00357281
1.7	-75.6792	0.00203552
1.8	-75.6592	0.0039157
1.9	-75.641	0.0040129
2	-75.6247	0.00409639
2.1	-75.6104	0.00414822
2.2	-75.5983	0.00415853
2.3	-75.5884	0.00413792
2.4	-75.5799	0.00120711
2.5	-75.572	0.00353028
2.6	-75.5679	0.00616493
2.7	-75.5645	0.00647377
2.8	-75.5622	0.00610647
2.9	-75.5627	0.00341641
3	-75.5615	0.00336264
3.1	-75.5605	-0.000432463
3.2	-75.5598	-0.000849524
3.3	-75.559	0.00222692
3.4	-75.5582	0.000805995
3.5	-75.5584	0.0024766
3.6	-75.5585	0.00365841
3.7	-75.5567	0.00294643
3.8	-75.5576	0.000898187
3.9	-75.5591	-0.00238429
4	-75.5593	-0.00196942
4.1	-75.5555	1.0146e-05
4.2	-75.5579	0.000287054

## Sheet: MRACEPA - No Ref Relax
distance	MRACEPA - No Ref Relax	delta MRACEPA - No Ref Relax
0.8	-74.9797	0.00185527
0.9	-75.4013	0.00177463
1	-75.6265	0.00184834
1.1	-75.7349	0.00204739
1.2	-75.7749	0.00220905
1.3	-75.7762	0.0023936
1.4	-75.7571	0.00254087
1.5	-75.729	0.00271121
1.6	-75.7002	0.00302452
1.7	-75.6785	0.00347909
1.8	-75.6586	0.0034959
1.9	-75.6403	0.00355548
2	-75.6239	0.00362559
2.1	-75.6097	0.00367246
2.2	-75.5976	0.00369226
2.3	-75.5877	0.00369229
2.4	-75.5799	0.00366393
2.5	-75.5739	0.00361732
2.6	-75.5694	0.00355075
2.7	-75.5662	0.00349556
2.8	-75.5638	0.00341702
2.9	-75.5621	0.00336954
3	-75.5609	0.00332682
3.1	-75.56	0.0032748
3.2	-75.5593	0.00322956
3.3	-75.5588	0.00320006
3.4	-75.5584	0.00314066
3.5	-75.5581	0.00307498
3.6	-75.5579	0.00305912
3.7	-75.5577	0.00304616
3.8	-75.5576	0.0030099
3.9	-75.5575	0.00300301
4	-75.5574	0.00299724
4.1	-75.5573	0.00298147
4.2	-75.5573	0.00298284

## Sheet: MRACPF
distance	MRACPF	delta MRACPF
0.8	-74.9835	-0.00059065
0.9	-75.4054	-0.00064617
1	-75.6308	-0.000719585
1.1	-75.7392	-0.000774974
1.2	-75.7794	-0.000833993
1.3	-75.7809	-0.000842009
1.4	-75.7621	-0.000786662
1.5	-75.7346	-0.000723718
1.6	-75.7068	-0.000649783
1.7	-75.6837	-0.00239632
1.8	-75.6637	-0.000604096
1.9	-75.6456	-0.000606145
2	-75.6294	-0.000625091
2.1	-75.6152	-0.000655407
2.2	-75.6031	-0.000693062
2.3	-75.5932	-0.000721632
2.4	-75.5834	-0.00236941
2.5	-75.578	-0.00246681
2.6	-75.5728	0.00119755
2.7	-75.5686	0.00238882
2.8	-75.5674	0.0009874
2.9	-75.5643	0.00187709
3	-75.566	-0.0011296
3.1	-75.5649	-0.0048763
3.2	-75.5642	-0.00527575
3.3	-75.5633	-0.00203593
3.4	-75.5629	-0.00394807
3.5	-75.5624	-0.00152963
3.6	-75.5628	-0.000646668
3.7	-75.5644	-0.00477726
3.8	-75.5579	0.000592233
3.9	-75.5636	-0.0068601
4	-75.5617	-0.00437319
4.1	-75.5635	-0.00800886
4.2	-75.5621	-0.00392138

## Sheet: MRACPF - No Ref Relax
distance	MRACPF - No Ref Relax	delta MRACPF - No Ref Relax
0.8	-74.9825	-0.00094492
0.9	-75.4041	-0.00102923
1	-75.6294	-0.00107257
1.1	-75.738	-0.00103128
1.2	-75.7782	-0.00111651
1.3	-75.7797	-0.00104521
1.4	-75.7606	-0.00100692
1.5	-75.7327	-0.000999593
1.6	-75.7042	-0.000975695
1.7	-75.6829	-0.000861387
1.8	-75.663	-0.000881207
1.9	-75.6448	-0.000909987
2	-75.6285	-0.000939738
2.1	-75.6143	-0.000979015
2.2	-75.6023	-0.00101618
2.3	-75.5924	-0.00103587
2.4	-75.5846	-0.00104664
2.5	-75.5785	-0.00104751
2.6	-75.574	-0.00105414
2.7	-75.5707	-0.00104743
2.8	-75.5683	-0.00106939
2.9	-75.5666	-0.00106865
3	-75.5653	-0.00107174
3.1	-75.5644	-0.00109173
3.2	-75.5637	-0.0011112
3.3	-75.5631	-0.00112012
3.4	-75.5627	-0.0011629
3.5	-75.5624	-0.00121516
3.6	-75.5622	-0.00122055
3.7	-75.562	-0.00122508
3.8	-75.5618	-0.0012545
3.9	-75.5617	-0.00125595
4	-75.5616	-0.00125734
4.1	-75.5616	-0.00126955
4.2	-75.5615	-0.00126535

## Sheet: MRAQCC
distance	MRAQCC	delta MRAQCC
0.8	-74.9815	0.00137461
0.9	-75.4034	0.00132126
1	-75.6288	0.00128104
1.1	-75.7372	0.00126059
1.2	-75.7773	0.00127932
1.3	-75.7787	0.00128772
1.4	-75.7599	0.00137227
1.5	-75.7324	0.00150151
1.6	-75.7044	0.00167784
1.7	-75.6812	6.5183e-05
1.8	-75.6612	0.00190247
1.9	-75.6431	0.00193916
2	-75.6268	0.00195865
2.1	-75.6126	0.00195874
2.2	-75.6005	0.00193883
2.3	-75.5906	0.00191297
2.4	-75.5847	-0.00360645
2.5	-75.5744	0.00117186
2.6	-75.5706	0.00343391
2.7	-75.569	0.00203915
2.8	-75.5643	0.00403184
2.9	-75.5649	0.0012682
3	-75.5635	0.00132616
3.1	-75.5625	-0.002394
3.2	-75.5617	-0.00276653
3.3	-75.5608	0.000399314
3.4	-75.5607	-0.00170282
3.5	-75.561	-8.17863e-05
3.6	-75.5567	0.00546048
3.7	-75.5568	0.00280892
3.8	-75.5601	-0.00163237
3.9	-75.5595	-0.00278546
4	-75.5604	-0.00301752
4.1	-75.5594	-0.00385267
4.2	-75.5613	-0.00315136

## Sheet: MRAQCC - No Ref Relax
distance	MRAQCC - No Ref Relax	delta MRAQCC - No Ref Relax
0.8	-74.9806	0.000967145
0.9	-75.4022	0.000868972
1	-75.6275	0.000855037
1.1	-75.736	0.000939462
1.2	-75.7762	0.000937979
1.3	-75.7776	0.00102668
1.4	-75.7585	0.00108255
1.5	-75.7305	0.00113319
1.6	-75.702	0.00126128
1.7	-75.6804	0.00155727
1.8	-75.6605	0.00157244
1.9	-75.6423	0.00157747
2	-75.626	0.00158313
2.1	-75.6118	0.00157399
2.2	-75.5997	0.00155628
2.3	-75.5898	0.00154235
2.4	-75.582	0.00152354
2.5	-75.576	0.00150442
2.6	-75.5715	0.00147478
2.7	-75.5682	0.00145841
2.8	-75.5658	0.00141595
2.9	-75.5641	0.00139968
3	-75.5628	0.00138298
3.1	-75.5619	0.00135222
3.2	-75.5612	0.00132424
3.3	-75.5607	0.00130862
3.4	-75.5603	0.00126049
3.5	-75.56	0.00120391
3.6	-75.5598	0.00119521
3.7	-75.5596	0.00118801
3.8	-75.5594	0.00115641
3.9	-75.5593	0.00115322
4	-75.5592	0.0011504
4.1	-75.5592	0.00113701
4.2	-75.5591	0.00114025

## Sheet: MRCC|ACEPA
distance	MRCC|ACEPA	delta MRCC|ACEPA
0.8	-74.9816	0.00133778
0.9	-75.4034	0.0013536
1	-75.6286	0.00141616
1.1	-75.7368	0.00161653
1.2	-75.7768	0.00178055
1.3	-75.7781	0.00188602
1.4	-75.7592	0.00207083
1.5	-75.7315	0.0023232
1.6	-75.7035	0.00263666
1.7	-75.6802	0.00109071
1.8	-75.6602	0.00296652
1.9	-75.642	0.00304804
2	-75.6257	0.00311219
2.1	-75.6114	0.00314465
2.2	-75.5993	0.00313782
2.3	-75.5894	0.00310411
2.4	-75.5803	0.000735273
2.5	-75.5735	0.00210767
2.6	-75.5694	0.00469061
2.7	-75.5648	0.00623967
2.8	-75.5634	0.00494284
2.9	-75.5637	0.00249173
3	-75.5625	0.00231962
3.1	-75.5616	-0.00149921
3.2	-75.5609	-0.00193473
3.3	-75.5607	0.000577216
3.4	-75.5598	-0.00086555
3.5	-75.5595	0.001407
3.6	-75.5594	0.0027374
3.7	-75.5583	0.00132721
3.8	-75.5596	-0.00115174
3.9	-75.5554	0.0013217
4	-75.5554	0.00192406
4.1	-75.5589	-0.00334478
4.2	-75.5541	0.00404542

## Sheet: MRCC|ACEPA - No Ref Relax
distance	MRCC|ACEPA - No Ref Relax	delta MRCC|ACEPA - No Ref Relax
0.8	-74.9806	0.00089048
0.9	-75.4022	0.000850033
1	-75.6273	0.00101627
1.1	-75.7357	0.00121465
1.2	-75.7757	0.00135782
1.3	-75.7771	0.00154351
1.4	-75.7579	0.00168864
1.5	-75.7298	0.00184592
1.6	-75.7011	0.00211962
1.7	-75.6795	0.00249874
1.8	-75.6596	0.00250537
1.9	-75.6413	0.00255756
2	-75.6249	0.00262011
2.1	-75.6107	0.00266083
2.2	-75.5986	0.00267692
2.3	-75.5887	0.00267603
2.4	-75.5809	0.00264919
2.5	-75.5749	0.00260548
2.6	-75.5704	0.00254197
2.7	-75.5672	0.00248912
2.8	-75.5648	0.0024119
2.9	-75.5631	0.0023647
3	-75.5619	0.00232146
3.1	-75.561	0.00226832
3.2	-75.5603	0.00222166
3.3	-75.5598	0.00219053
3.4	-75.5594	0.00212949
3.5	-75.5591	0.0020622
3.6	-75.5589	0.0020448
3.7	-75.5587	0.0020304
3.8	-75.5586	0.00199282
3.9	-75.5585	0.00198472
4	-75.5584	0.00197788
4.1	-75.5583	0.00196115
4.2	-75.5583	0.00196169

## Sheet: MRCC|ACEPA-S
distance	MRCC|ACEPA-S	delta MRCC|ACEPA-S
0.8	-74.9824	0.00051464
0.9	-75.4042	0.000553404
1	-75.6294	0.000668764
1.1	-75.7376	0.00086509
1.2	-75.7774	0.0011192
1.3	-75.7786	0.00139062
1.4	-75.7594	0.00184166
1.5	-75.7316	0.00229993
1.6	-75.7036	0.00251237
1.7	-75.6803	0.000977535
1.8	-75.6603	0.00288408
1.9	-75.6421	0.0029663
2	-75.6257	0.0030216
2.1	-75.6115	0.00304659
2.2	-75.5994	0.00303763
2.3	-75.5895	0.00300703
2.4	-75.5803	0.000822038
2.5	-75.5736	0.00192854
2.6	-75.569	0.00506823
2.7	-75.5665	0.00453604
2.8	-75.5645	0.00381885
2.9	-75.5632	0.00296478
3	-75.5623	0.00253091
3.1	-75.5614	-0.00137697
3.2	-75.5607	-0.00182503
3.3	-75.5603	0.000907216
3.4	-75.56	-0.00106959
3.5	-75.5598	0.0011379
3.6	-75.5588	0.00337905
3.7	-75.5604	-0.000766695
3.8	-75.5593	-0.000817807
3.9	-75.5551	0.00169547
4	-75.5594	-0.00201807
4.1	-75.5598	-0.00428032
4.2	-75.5589	-0.000736867

## Sheet: MRCC|ACEPA-S - No Ref Relax
distance	MRCC|ACEPA-S - No Ref Relax	delta MRCC|ACEPA-S - No Ref Relax
0.8	-74.9817	-0.000164897
0.9	-75.4032	-0.00015067
1	-75.6283	3.66705e-05
1.1	-75.7367	0.000268477
1.2	-75.7766	0.000471022
1.3	-75.7778	0.000777942
1.4	-75.7585	0.00112733
1.5	-75.7301	0.0015402
1.6	-75.7013	0.0019636
1.7	-75.6797	0.00233273
1.8	-75.6597	0.00241703
1.9	-75.6414	0.0024642
2	-75.6251	0.00250908
2.1	-75.6108	0.00253103
2.2	-75.5987	0.00253332
2.3	-75.5888	0.00252745
2.4	-75.581	0.00250444
2.5	-75.575	0.0024701
2.6	-75.5705	0.00241751
2.7	-75.5673	0.00237455
2.8	-75.5649	0.00230521
2.9	-75.5632	0.00226389
3	-75.562	0.00222493
3.1	-75.5611	0.00217491
3.2	-75.5604	0.00213053
3.3	-75.5599	0.00210112
3.4	-75.5595	0.00204143
3.5	-75.5592	0.00197521
3.6	-75.559	0.00195861
3.7	-75.5588	0.00194487
3.8	-75.5587	0.00190782
3.9	-75.5586	0.00190016
4	-75.5585	0.00189369
4.1	-75.5584	0.00187726
4.2	-75.5584	0.00187804

[truncated: 25 more sheets: MRCC|ACPF, MRCC|ACPF - No Ref Relax, MRCC|ACPF-S, MRCC|ACPF-S - No Ref Relax, MRCC|AQCC, MRCC|AQCC - No Ref Relax, MRCC|AQCC-S, MRCC|AQCC-S - No Ref Relax, MRCC|CI, MRCC|CI - No Ref Relax, MRCC|CI-S, MRCC|CI-S - No Ref Relax, MRCISD, MRCISD - No Ref Relax, MRCEPA(0), MRCEPA(0) - No Ref Relax, MRCC|CEPA(0), MRCC|CEPA(0) - No Ref Relax, MRCC|CEPA(0)-S, MRCC|CEPA(0)-S - No Ref Relax …]
