# Supplementary material for: Simplified Multireference Coupled‐Cluster Methods: Hybrid Approaches With Averaged Coupled Pair Theories
Source: J Comput Chem. 2025 Jan 22;46(3):e70020. doi: 10.1002/jcc.70020 (PMC11754727; doi:10.1002/jcc.70020)
Supplement: Supplementary file 2 — Data S2 Supporting Information. [file JCC-46-0-s001.zip › SI-data/C2_delta_singlet_CAS88_SI.xlsx]

## Sheet: MRACEPA
distance	MRACEPA	delta MRACEPA
0.8	-74.7921	0.0023743
0.9	-75.217	0.00244743
1	-75.4566	0.00262444
1.1	-75.736	0.0024419
1.2	-75.6791	0.00317621
1.3	-75.7159	0.00341054
1.4	-75.7247	0.00350485
1.5	-75.7178	0.00312877
1.6	-75.6995	0.00216036
1.7	-75.6846	0.00382114
1.8	-75.6654	0.00393749
1.9	-75.6468	0.00404591
2	-75.6298	0.00413693
2.1	-75.6147	0.00418723
2.2	-75.6017	0.00419491
2.3	-75.591	0.00415337
2.4	-75.5824	0.00408951
2.5	-75.5758	0.0049281
2.6	-75.5724	0.000478975
2.7	-75.5673	0.000247702
2.8	-75.5647	0.00489584
2.9	-75.5628	0.00623098
3	-75.5619	0.00100757
3.1	-75.5592	0.00137332
3.2	-75.558	0.00575919
3.3	-75.5582	0.00530167
3.4	-75.5603	0.00437902
3.5	-75.5584	0.00476937
3.6	-75.5582	-0.000130793
3.7	-75.558	-0.000651684
3.8	-75.5578	0.00303856
3.9	-75.5577	6.34979e-06
4	-75.5576	0.00301391
4.1	-75.5576	0.00301161
4.2	-75.5575	0.00301133

## Sheet: MRACEPA - No Ref Relax
distance	MRACEPA - No Ref Relax	delta MRACEPA - No Ref Relax
0.8	-74.7918	0.0023101
0.9	-75.2169	0.00235849
1	-75.4564	0.00238741
1.1	-75.5947	0.00235044
1.2	-75.6751	0.00241803
1.3	-75.7146	0.00285676
1.4	-75.7242	0.00306878
1.5	-75.7173	0.00311943
1.6	-75.7024	0.00326347
1.7	-75.6841	0.00337091
1.8	-75.6648	0.00350058
1.9	-75.6462	0.00359916
2	-75.6291	0.00367105
2.1	-75.614	0.00373999
2.2	-75.601	0.00374609
2.3	-75.5903	0.00371893
2.4	-75.5818	0.00368657
2.5	-75.5752	0.00362343
2.6	-75.5703	0.00356709
2.7	-75.5668	0.00348507
2.8	-75.5642	0.00342333
2.9	-75.5624	0.0033543
3	-75.5611	0.00330584
3.1	-75.5601	0.00326451
3.2	-75.5594	0.00320509
3.3	-75.5589	0.00318287
3.4	-75.5585	0.00313689
3.5	-75.5582	0.00307996
3.6	-75.5579	0.00305176
3.7	-75.5578	0.00298605
3.8	-75.5576	0.00298344
3.9	-75.5575	0.00297938
4	-75.5574	0.00296095
4.1	-75.5574	0.00294927
4.2	-75.5573	0.00294223

## Sheet: MRACPF
distance	MRACPF	delta MRACPF
0.8	-74.7957	-0.00129715
0.9	-75.2204	-0.00102647
1	-75.46	-0.0008119
1.1
1.2	-75.6833	-0.00103205
1.3	-75.7203	-0.000981016
1.4	-75.7291	-0.000939583
1.5	-75.7223	-0.00139359
1.6	-75.7036	-0.0019898
1.7	-75.6892	-0.000766046
1.8	-75.6701	-0.000732308
1.9	-75.6516	-0.000721909
2	-75.6346	-0.000715453
2.1	-75.6196	-0.000725234
2.2	-75.6067	-0.000745264
2.3	-75.5959	-0.000778156
2.4	-75.5873	-0.000798844
2.5	-75.5804	0.000275566
2.6	-75.5748	-0.00193101
2.7	-75.5719	-0.00440896
2.8	-75.5707	-0.00112718
2.9	-75.567	0.00195895
3	-75.5642	-0.00130515
3.1	-75.5618	-0.00131504
3.2	-75.5626	0.0011784
3.3	-75.562	0.00156766
3.4	-75.5623	0.00232916
3.5	-75.5627	0.000450292
3.6	-75.5625	-0.00443649
3.7	-75.5623	-0.00494701
3.8	-75.5621	-0.00124826
3.9	-75.562	-0.00427402
4	-75.5619	-0.00126124
4.1	-75.5618	-0.00125938
4.2	-75.5618	-0.00125628

## Sheet: MRACPF - No Ref Relax
distance	MRACPF - No Ref Relax	delta MRACPF - No Ref Relax
0.8	-74.7955	-0.0013415
0.9	-75.2204	-0.00113594
1	-75.4599	-0.00104733
1.1	-75.5982	-0.00110933
1.2	-75.6789	-0.00131402
1.3	-75.7188	-0.0013411
1.4	-75.7285	-0.00128749
1.5	-75.7217	-0.00131266
1.6	-75.7069	-0.00122977
1.7	-75.6886	-0.00111899
1.8	-75.6694	-0.00106243
1.9	-75.6509	-0.00105292
2	-75.6339	-0.00105821
2.1	-75.6188	-0.00104518
2.2	-75.6058	-0.00106545
2.3	-75.5951	-0.00108538
2.4	-75.5865	-0.00108023
2.5	-75.5799	-0.00108431
2.6	-75.575	-0.00107183
2.7	-75.5714	-0.00108536
2.8	-75.5687	-0.00108538
2.9	-75.5669	-0.00110172
3	-75.5655	-0.00110676
3.1	-75.5645	-0.00111296
3.2	-75.5638	-0.00114399
3.3	-75.5632	-0.00114377
3.4	-75.5628	-0.00117192
3.5	-75.5625	-0.0012147
3.6	-75.5622	-0.00123154
3.7	-75.562	-0.00128833
3.8	-75.5619	-0.00128391
3.9	-75.5618	-0.00128234
4	-75.5617	-0.00129618
4.1	-75.5616	-0.00130418
4.2	-75.5616	-0.00130824

## Sheet: MRAQCC
distance	MRAQCC	delta MRAQCC
0.8	-74.7932	0.00125199
0.9	-75.2181	0.00134136
1	-75.4577	0.00143354
1.1	-75.7372	0.00126037
1.2	-75.6803	0.00192582
1.3	-75.7178	0.00155887
1.4	-75.7266	0.00159941
1.5	-75.7198	0.00116039
1.6	-75.6989	0.00277137
1.7	-75.6866	0.00177689
1.8	-75.6675	0.00183184
1.9	-75.649	0.0018745
2	-75.632	0.00191094
2.1	-75.6169	0.00192403
2.2	-75.604	0.00191596
2.3	-75.5933	0.00188167
2.4	-75.5847	0.00184608
2.5	-75.5764	0.0043033
2.6	-75.574	-0.00109524
2.7	-75.5675	2.64308e-05
2.8	-75.5667	0.00284466
2.9	-75.5648	0.00422074
3	-75.5643	-0.00138285
3.1	-75.5603	0.000178603
3.2	-75.563	0.000755268
3.3	-75.5624	0.00117565
3.4	-75.5615	0.0031777
3.5	-75.5603	0.00288605
3.6	-75.5576	0.000449609
3.7	-75.5598	-0.00251926
3.8	-75.5597	0.0011766
3.9	-75.5596	-0.00185133
4	-75.5595	0.00115966
4.1	-75.5594	0.00116007
4.2	-75.5594	0.00116195

## Sheet: MRAQCC - No Ref Relax
distance	MRAQCC - No Ref Relax	delta MRAQCC - No Ref Relax
0.8	-74.793	0.00118369
0.9	-75.218	0.00122998
1	-75.4576	0.00119144
1.1	-75.596	0.00108917
1.2	-75.6766	0.000966567
1.3	-75.7164	0.00111248
1.4	-75.726	0.00121301
1.5	-75.7192	0.00120213
1.6	-75.7044	0.00129317
1.7	-75.6861	0.00138302
1.8	-75.6669	0.0014573
1.9	-75.6483	0.00149519
2	-75.6313	0.00151634
2.1	-75.6162	0.00154974
2.2	-75.6032	0.00153992
2.3	-75.5925	0.00151818
2.4	-75.5839	0.00151
2.5	-75.5774	0.00148416
2.6	-75.5724	0.0014711
2.7	-75.5688	0.00143229
2.8	-75.5663	0.00140978
2.9	-75.5644	0.00137458
3	-75.563	0.00135428
3.1	-75.562	0.00133597
3.2	-75.5613	0.00129529
3.3	-75.5608	0.00128803
3.4	-75.5604	0.00125401
3.5	-75.56	0.00120662
3.6	-75.5598	0.00118608
3.7	-75.5596	0.00112641
3.8	-75.5595	0.00112856
3.9	-75.5594	0.0011283
4	-75.5593	0.00111293
4.1	-75.5592	0.00110367
4.2	-75.5592	0.00109856

## Sheet: MRCC|ACEPA
distance	MRCC|ACEPA	delta MRCC|ACEPA
0.8	-74.7932	0.00121166
0.9	-75.218	0.00136907
1	-75.4576	0.00160735
1.1	-75.7368	0.00161633
1.2	-75.6788	0.00345342
1.3	-75.7168	0.0025157
1.4	-75.7256	0.0025742
1.5	-75.7188	0.002171
1.6
1.7	-75.6856	0.00285133
1.8	-75.6664	0.00295611
1.9	-75.6478	0.00304788
2	-75.6308	0.00312338
2.1	-75.6157	0.00315998
2.2	-75.6028	0.00315634
2.3	-75.592	0.00310654
2.4	-75.5835	0.00303784
2.5	-75.5768	0.00395632
2.6	-75.5698	0.00310024
2.7	-75.5683	-0.000807214
2.8	-75.5657	0.00383977
2.9	-75.5649	0.00413523
3	-75.5601	0.00282243
3.1	-75.5639	-0.00333905
3.2	-75.5617	0.00212501
3.3	-75.5614	0.00211393
3.4	-75.5583	0.00640543
3.5	-75.5595	0.00369618
3.6	-75.5592	-0.00117239
3.7	-75.559	-0.00169481
3.8	-75.5589	0.00199413
3.9	-75.5588	-0.00103911
4	-75.5587	0.00196763
4.1	-75.5586	0.00196468
4.2	-75.5586	0.00196392

## Sheet: MRCC|ACEPA - No Ref Relax
distance	MRCC|ACEPA - No Ref Relax	delta MRCC|ACEPA - No Ref Relax
0.8	-74.793	0.00115875
0.9	-75.218	0.00124457
1	-75.4574	0.0013679
1.1	-75.5957	0.00142478
1.2	-75.6761	0.00148377
1.3	-75.7156	0.00184918
1.4	-75.7252	0.00204657
1.5	-75.7183	0.00209733
1.6	-75.7034	0.00224287
1.7	-75.6851	0.00235861
1.8	-75.6658	0.00248744
1.9	-75.6472	0.00258239
2	-75.6302	0.00265102
2.1	-75.615	0.00271809
2.2	-75.602	0.00272445
2.3	-75.5913	0.00269988
2.4	-75.5828	0.00267188
2.5	-75.5762	0.00261369
2.6	-75.5713	0.00256157
2.7	-75.5678	0.00248224
2.8	-75.5652	0.00242141
2.9	-75.5634	0.00235178
3	-75.5621	0.00230157
3.1	-75.5611	0.00225782
3.2	-75.5604	0.0021958
3.3	-75.5599	0.00217087
3.4	-75.5595	0.00212214
3.5	-75.5592	0.00206288
3.6	-75.559	0.00200532
3.7	-75.5588	0.00192338
3.8	-75.5587	0.00191991
3.9	-75.5586	0.00191516
4	-75.5585	0.00189619
4.1	-75.5584	0.00188411
4.2	-75.5584	0.00187678

## Sheet: MRCC|ACEPA-S
distance	MRCC|ACEPA-S	delta MRCC|ACEPA-S
0.8	-74.7941	0.000373196
0.9	-75.2189	0.000512355
1	-75.4582	0.000954156
1.1	-75.7376	0.000864887
1.2	-75.6793	0.00293979
1.3	-75.7167	0.00266597
1.4	-75.7255	0.00269464
1.5	-75.7187	0.00226086
1.6	-75.7014	0.000183588
1.7	-75.6856	0.00287265
1.8	-75.6664	0.0029429
1.9	-75.6479	0.00301195
2	-75.6308	0.0030714
2.1	-75.6158	0.00309655
2.2	-75.6028	0.00308465
2.3	-75.5921	0.00302862
2.4	-75.5836	0.00295543
2.5	-75.577	0.00375723
2.6	-75.5701	0.00276854
2.7	-75.5684	-0.000896829
2.8	-75.5658	0.0037512
2.9	-75.5651	0.0039098
3	-75.5624	0.000547048
3.1	-75.5603	0.00026506
3.2	-75.5623	0.00154648
3.3	-75.5589	0.00468013
3.4	-75.5579	0.00677764
3.5	-75.5595	0.0036141
3.6	-75.5593	-0.00125286
3.7	-75.5591	-0.00177574
3.8	-75.5589	0.00191268
3.9	-75.5588	-0.00112111
4	-75.5588	0.0018851
4.1	-75.5587	0.00188169
4.2	-75.5586	0.00188051

## Sheet: MRCC|ACEPA-S - No Ref Relax
distance	MRCC|ACEPA-S - No Ref Relax	delta MRCC|ACEPA-S - No Ref Relax
0.8	-74.7937	0.000404549
0.9	-75.2188	0.000445401
1	-75.458	0.000779568
1.1	-75.5959	0.00118069
1.2	-75.6765	0.00109534
1.3	-75.7155	0.00194526
1.4	-75.7251	0.00209933
1.5	-75.7183	0.00212416
1.6	-75.7034	0.00224535
1.7	-75.6851	0.00233191
1.8	-75.6659	0.00243059
1.9	-75.6473	0.0025008
2	-75.6303	0.00254683
2.1	-75.6151	0.00259344
2.2	-75.6022	0.00258363
2.3	-75.5915	0.00254985
2.4	-75.5829	0.00252062
2.5	-75.5764	0.00246806
2.6	-75.5715	0.00242565
2.7	-75.5679	0.0023574
2.8	-75.5654	0.00230717
2.9	-75.5635	0.0022467
3	-75.5622	0.00220393
3.1	-75.5612	0.00216591
3.2	-75.5605	0.00210818
3.3	-75.56	0.00208627
3.4	-75.5596	0.00203957
3.5	-75.5593	0.00198156
3.6	-75.5591	0.00192608
3.7	-75.5589	0.00184527
3.8	-75.5588	0.00184174
3.9	-75.5586	0.00183677
4	-75.5586	0.00181751
4.1	-75.5585	0.00180511
4.2	-75.5585	0.00179748

[truncated: 25 more sheets: MRCC|ACPF, MRCC|ACPF - No Ref Relax, MRCC|ACPF-S, MRCC|ACPF-S - No Ref Relax, MRCC|AQCC, MRCC|AQCC - No Ref Relax, MRCC|AQCC-S, MRCC|AQCC-S - No Ref Relax, MRCC|CI, MRCC|CI - No Ref Relax, MRCC|CI-S, MRCC|CI-S - No Ref Relax, MRCISD, MRCISD - No Ref Relax, MRCEPA(0), MRCEPA(0) - No Ref Relax, MRCC|CEPA(0), MRCC|CEPA(0) - No Ref Relax, MRCC|CEPA(0)-S, MRCC|CEPA(0)-S - No Ref Relax …]
