# Supplementary material for: Simplified Multireference Coupled‐Cluster Methods: Hybrid Approaches With Averaged Coupled Pair Theories
Source: J Comput Chem. 2025 Jan 22;46(3):e70020. doi: 10.1002/jcc.70020 (PMC11754727; doi:10.1002/jcc.70020)
Supplement: Supplementary file 2 — Data S2 Supporting Information. [file JCC-46-0-s001.zip › SI-data/Size-Consistency-SI.xlsx]

## Sheet: Table
			CAS(8,8)		CAS(2,2)		CAS(2,2)-CAS(2,2)
			C2-Ne	∆ST	C2-Ne	∆ST	C2-C2	C2(T)-C2(T)	C2-CH2
	MRACEPA		0.0734235	-0.00224735	2.71645	0.128844	19.9316	13.3025	3.92546
	MRACPF		0.734508	0.0550487	-1.2989	0.801669	-7.45466e-08	-0.0147311	-3.76967
	MRAQCC		2.08869	0.0911832	1.75597	0.974834	4.64231	4.29494	-1.89162
	MRCC/ACEPA		0.0640129	-0.00320141	0.781827	-0.0938066	12.823	7.86237	1.8317
	MRCC/ACEPA-S		-1.47041e-07	-3.15275e-08	0.737386	-0.0682669	11.8575	7.1775	1.50274
	MRCC/ACPF		1.06307	0.00576463	-0.593383	0.411159	3.77061e-07	-0.0148482	-2.30835
	MRCC/ACPF-S		1.03404	-0.0197807	-0.326173	0.312693	-1.04179e-06	-0.0127943	-1.73618
	MRCC/AQCC		2.15608	-0.00773726	0.399882	0.490598	1.97426	1.76878	-2.00399
	MRCC/AQCC-S		2.09667	-0.053878	0.495685	0.444186	1.62037	1.55568	-1.56418
	MRCC/CI		14.4814	-0.515842	22.9882	-4.75078	45.2182	34.8244	18.1631
	MRCC/CI-S		13.9867	-0.718754	20.0084	-4.29298	39.3529	30.0562	15.7494
	MRCC/CEPA(0)		-3.42922e-07	1.06074e-07	-1.66379e-06	2.94896e-06	2.79777e-06	-0.0138254	-2.67088e-06
	MRCC/CEPA(0)-S		-1.59428e-07	1.67301e-07	-2.50503e-07	1.39075e-06	-7.57928e-06	-0.0123237	-2.8812e-06
	MRCEPA(0)		-2.58637e-07	2.99044e-07	-7.59606e-06	6.04887e-06	-2.06611e-05	-0.0142709	-8.38899e-06
	MRCCSD		3.1714e-09	-2.33676e-07	2.54682e-07	-1.68032e-06	-4.1561e-06	1.27602e-06	-7.50876e-07
	MRCISD		37.9977	0.12337	85.7752	-4.88829	125.797	114.053	66.8906
resorted
	MRCCSD		3.1714e-09	-2.33676e-07	2.54682e-07	-1.68032e-06	-4.1561e-06	1.27602e-06	-7.50876e-07
	MRCISD		37.9977	0.12337	85.7752	-4.88829	125.797	114.053	66.8906
	MRCEPA0		-2.58637e-07	2.99044e-07	-7.59606e-06	6.04887e-06	-2.06611e-05	-0.0142709	-8.38899e-06
	MRACPF		0.734508	0.0550487	-1.2989	0.801669	-7.45466e-08	-0.0147311	-3.76967
	MRAQCC		2.08869	0.0911832	1.75597	0.974834	4.64231	4.29494	-1.89162
	MRACEPA		0.0734235	-0.00224735	2.71645	0.128844	19.9316	13.3025	3.92546
	MRCC/CISD		14.4814	-0.515842	22.9882	-4.75078	45.2182	34.8244	18.1631
	MRCC/CISD-S		13.9867	-0.718754	20.0084	-4.29298	39.3529	30.0562	15.7494
	MRCC/CEPA0		-3.42922e-07	1.06074e-07	-1.66379e-06	2.94896e-06	2.79777e-06	-0.0138254	-2.67088e-06
	MRCC/CEPA0-S		-1.59428e-07	1.67301e-07	-2.50503e-07	1.39075e-06	-7.57928e-06	-0.0123237	-2.8812e-06
	MRCC/ACPF		1.06307	0.00576463	-0.593383	0.411159	3.77061e-07	-0.0148482	-2.30835
	MRCC/ACPF-S		1.03404	-0.0197807	-0.326173	0.312693	-1.04179e-06	-0.0127943	-1.73618
	MRCC/AQCC		2.15608	-0.00773726	0.399882	0.490598	1.97426	1.76878	-2.00399
	MRCC/AQCC/S		2.09667	-0.053878	0.495685	0.444186	1.62037	1.55568	-1.56418
	MRCC/ACEPA		0.0640129	-0.00320141	0.781827	-0.0938066	12.823	7.86237	1.8317
	MRCC/ACEPA-S		-1.47041e-07	-3.15275e-08	0.737386	-0.0682669	11.8575	7.1775	1.50274

## Sheet: C2-Ne-nrlx
C2-Ne	CAS(8,8)		no reference relaxation			cc-pVTZ						CAS(2,2)
	C2	C2--Ne	Ne		error / Eh		Error / kJ/mol						C2	C2--Ne	Ne		error / Eh		Error / kJ/mol
MRACEPA	-75.7791	-204.576	-128.796		2.79655e-05		0.0734235					MRACEPA	-75.7605	-204.556	-128.796		0.00103464		2.71645
MRACPF	-75.7815	-204.579	-128.798		0.000279759		0.734508					MRACPF	-75.7713	-204.57	-128.798		-0.000494723		-1.2989
MRAQCC	-75.7799	-204.575	-128.796		0.00079554		2.08869					MRAQCC	-75.7599	-204.556	-128.796		0.000668813		1.75597
MRCC/ACEPA	-75.7799	-204.578	-128.798		2.43812e-05		0.0640129					MRCC/ACEPA	-75.7652	-204.563	-128.798		0.000297782		0.781827
MRCC/ACEPA-S	-75.78	-204.578	-128.798		-5.6005e-11		-1.47041e-07					MRCC/ACEPA-S	-75.7645	-204.562	-128.798		0.000280856		0.737386
MRCC/ACPF	-75.7814	-204.579	-128.798		0.000404902		1.06307					MRCC/ACPF	-75.7686	-204.567	-128.798		-0.000226008		-0.593383
MRCC/ACPF-S	-75.7808	-204.578	-128.797		0.000393843		1.03404					MRCC/ACPF-S	-75.7618	-204.559	-128.797		-0.000124233		-0.326173
MRCC/AQCC	-75.7806	-204.578	-128.798		0.000821208		2.15608					MRCC/AQCC	-75.7636	-204.562	-128.798		0.000152307		0.399882
MRCC/AQCC-S	-75.7801	-204.577	-128.797		0.00079858		2.09667					MRCC/AQCC-S	-75.7578	-204.555	-128.797		0.000188796		0.495685
MRCC/CI	-75.7788	-204.572	-128.798		0.00551566		14.4814					MRCC/CI	-75.7555	-204.545	-128.798		0.00875573		22.9882
MRCC/CI-S	-75.7783	-204.57	-128.797		0.00532726		13.9867					MRCC/CI-S	-75.751	-204.541	-128.797		0.00762079		20.0084
MRCC/CEPA(0)	-75.7824	-204.581	-128.798		-1.30612e-10		-3.42922e-07					MRCC/CEPA(0)	-75.7786	-204.577	-128.798		-6.33705e-10		-1.66379e-06
MRCC/CEPA(0)-S	-75.7826	-204.581	-128.798		-6.0723e-11		-1.59428e-07					MRCC/CEPA(0)-S	-75.7768	-204.575	-128.798		-9.54117e-11		-2.50503e-07
MRCEPA(0)	-75.7834	-204.584	-128.801		-9.85096e-11		-2.58637e-07					MRCEPA(0)	-75.7916	-204.592	-128.801		-2.89319e-09		-7.59606e-06
MRCCSD	-75.7808	-204.579	-128.798		1.20792e-12		3.1714e-09					MRCCSD	-75.7623	-204.561	-128.798		9.70033e-11		2.54682e-07
MRCISD	-75.7763	-204.554	-128.792		0.0144726		37.9977					MRCISD	-75.7398	-204.499	-128.792		0.03267		85.7752
C2(T)-Ne	CAS(8,8)
	C2	C2--Ne	Ne		error / Eh		Error / kJ/mol		Error in ST gap / kJ/mol				C2	C2--Ne	Ne		error / Eh		Error / kJ/mol		Error in ST gap / kJ/mol
MRACEPA	-75.7323	-204.529	-128.796		2.71096e-05		0.0711761		-0.00224735			MRACEPA	-75.7175	-204.513	-128.796		0.00108372		2.8453		0.128844
MRACPF	-75.7345	-204.533	-128.798		0.000300726		0.789557		0.0550487			MRACPF	-75.7259	-204.524	-128.798		-0.000189384		-0.497227		0.801669
MRAQCC	-75.733	-204.529	-128.796		0.00083027		2.17987		0.0911832			MRAQCC	-75.7151	-204.51	-128.796		0.00104011		2.7308		0.974834
MRCC/ACEPA	-75.733	-204.531	-128.798		2.31619e-05		0.0608114		-0.00320141			MRCC/ACEPA	-75.7212	-204.519	-128.798		0.000262053		0.68802		-0.0938066
MRCC/ACEPA-S	-75.7333	-204.532	-128.798		-6.80132e-11		-1.78569e-07		-3.15275e-08			MRCC/ACEPA-S	-75.7199	-204.518	-128.798		0.000254854		0.669119		-0.0682669
MRCC/ACPF	-75.7345	-204.533	-128.798		0.000407098		1.06884		0.00576463			MRCC/ACPF	-75.7234	-204.522	-128.798		-6.94053e-05		-0.182224		0.411159
MRCC/ACPF-S	-75.7336	-204.531	-128.797		0.000386309		1.01425		-0.0197807			MRCC/ACPF-S	-75.7176	-204.515	-128.797		-5.13402e-06		-0.0134794		0.312693
MRCC/AQCC	-75.7337	-204.531	-128.798		0.000818261		2.14834		-0.00773726			MRCC/AQCC	-75.7186	-204.517	-128.798		0.000339166		0.890481		0.490598
MRCC/AQCC-S	-75.7329	-204.53	-128.797		0.000778059		2.04279		-0.053878			MRCC/AQCC-S	-75.7134	-204.51	-128.797		0.000357978		0.939871		0.444186
MRCC/CI	-75.7319	-204.525	-128.798		0.00531919		13.9655		-0.515842			MRCC/CI	-75.7117	-204.503	-128.798		0.00694625		18.2374		-4.75078
MRCC/CI-S	-75.7312	-204.524	-128.797		0.00505351		13.268		-0.718754			MRCC/CI-S	-75.7074	-204.499	-128.797		0.00598568		15.7154		-4.29298
MRCC/CEPA(0)	-75.7354	-204.534	-128.798		-9.02105e-11		-2.36848e-07		1.06074e-07			MRCC/CEPA(0)	-75.7343	-204.533	-128.798		4.89493e-10		1.28516e-06		2.94896e-06
MRCC/CEPA(0)-S	-75.7357	-204.534	-128.798		2.99849e-12		7.87254e-09		1.67301e-07			MRCC/CEPA(0)-S	-75.7324	-204.531	-128.798		4.34298e-10		1.14025e-06		1.39075e-06
MRCEPA(0)	-75.7365	-204.537	-128.801		1.53904e-11		4.04074e-08		2.99044e-07			MRCEPA(0)	-75.7467	-204.547	-128.801		-5.89296e-10		-1.5472e-06		6.04887e-06
MRCCSD	-75.7339	-204.532	-128.798		-8.77947e-11		-2.30505e-07		-2.33676e-07			MRCCSD	-75.717	-204.515	-128.798		-5.42997e-10		-1.42564e-06		-1.68032e-06
MRCISD	-75.7294	-204.507	-128.792		0.0145195		38.1211		0.12337			MRCISD	-75.6968	-204.458	-128.792		0.0308082		80.8869		-4.88829

## Sheet: C2-C2-nrlx
C2(T)-C2(T)	CAS(2,2) and CAS(4,4)		no reference relaxation		cc-pVTZ
	C2	C2--C2		Error / Eh		Error / kJ/mol
MRACEPA	-75.7175	-151.43		0.00506666		13.3025
MRACPF	-75.7259	-151.452		-5.61079e-06		-0.0147311
MRAQCC	-75.7151	-151.429		0.00163585		4.29494
MRCC/ACEPA	-75.7212	-151.439		0.00299462		7.86237
MRCC/ACEPA-S	-75.7199	-151.437		0.00273377		7.1775
MRCC/ACPF	-75.7234	-151.447		-5.65537e-06		-0.0148482
MRCC/ACPF-S	-75.7176	-151.435		-4.87307e-06		-0.0127943
MRCC/AQCC	-75.7186	-151.437		0.000673694		1.76878
MRCC/AQCC-S	-75.7134	-151.426		0.000592528		1.55568
MRCC/CI	-75.7117	-151.41		0.0132639		34.8244
MRCC/CI-S	-75.7074	-151.403		0.0114478		30.0562
MRCC/CEPA(0)	-75.7343	-151.469		-5.26582e-06		-0.0138254
MRCC/CEPA(0)-S	-75.7324	-151.465		-4.69387e-06		-0.0123237
MRCEPA(0)	-75.7467	-151.493		-5.43551e-06		-0.0142709
MRCCSD	-75.717	-151.434		4.86011e-10		1.27602e-06
MRCISD	-75.6968	-151.35		0.0434405		114.053
C2-C2
	C2	C2--C2		Error / Eh		Error / kJ/mol
MRACEPA	-75.7605	-151.513		0.00759154		19.9316
MRACPF	-75.7713	-151.543		-2.83933e-11		-7.45466e-08
MRAQCC	-75.7599	-151.518		0.00176816		4.64231
MRCC/ACEPA	-75.7652	-151.526		0.00488402		12.823
MRCC/ACEPA-S	-75.7645	-151.524		0.0045163		11.8575
MRCC/ACPF	-75.7686	-151.537		1.43615e-10		3.77061e-07
MRCC/ACPF-S	-75.7618	-151.524		-3.96795e-10		-1.04179e-06
MRCC/AQCC	-75.7636	-151.527		0.000751956		1.97426
MRCC/AQCC-S	-75.7578	-151.515		0.000617168		1.62037
MRCC/CI	-75.7555	-151.494		0.0172227		45.2182
MRCC/CI-S	-75.751	-151.487		0.0149887		39.3529
MRCC/CEPA(0)	-75.7786	-151.557		1.06562e-09		2.79777e-06
MRCC/CEPA(0)-S	-75.7768	-151.554		-2.88679e-09		-7.57928e-06
MRCEPA(0)	-75.7916	-151.583		-7.8694e-09		-2.06611e-05
MRCCSD	-75.7623	-151.525		-1.58298e-09		-4.1561e-06
MRCISD	-75.7398	-151.432		0.0479134		125.797

## Sheet: C2-CH2-nrlx
C2-CH2	CAS(2,2) and CAS(4,4)		no reference relaxation		cc-pVTZ
	C2	CH2	C2--CH2		Error / Eh		Error / kJ/mol
MRACEPA	-75.7605	-39.0585	-114.818		0.00149513		3.92546
MRACPF	-75.7713	-39.06	-114.833		-0.00143579		-3.76967
MRAQCC	-75.7599	-39.0577	-114.818		-0.00072048		-1.89162
MRCC/ACEPA	-75.7652	-39.0589	-114.823		0.000697657		1.8317
MRCC/ACEPA-S	-75.7645	-39.0586	-114.823		0.000572362		1.50274
MRCC/ACPF	-75.7686	-39.0592	-114.829		-0.000879204		-2.30835
MRCC/ACPF-S	-75.7618	-39.058	-114.82		-0.000661276		-1.73618
MRCC/AQCC	-75.7636	-39.0588	-114.823		-0.000763278		-2.00399
MRCC/AQCC-S	-75.7578	-39.0577	-114.816		-0.000595765		-1.56418
MRCC/CI	-75.7555	-39.0583	-114.807		0.00691796		18.1631
MRCC/CI-S	-75.751	-39.0573	-114.802		0.00599861		15.7494
MRCC/CEPA(0)	-75.7786	-39.0596	-114.838		-1.01728e-09		-2.67088e-06
MRCC/CEPA(0)-S	-75.7768	-39.0593	-114.836		-1.09739e-09		-2.8812e-06
MRCEPA(0)	-75.7916	-39.063	-114.855		-3.1952e-09		-8.38899e-06
MRCCSD	-75.7623	-39.0586	-114.821		-2.85993e-10		-7.50876e-07
MRCISD	-75.7398	-39.0546	-114.769		0.0254773		66.8906

## Sheet: C2-C2-rlx
C2(T)-C2(T)	CAS(2,2) and CAS(4,4)		with reference relaxation			cc-pVTZ		empty entries: convergence problems
	C2	C2--C2		Error / Eh		Error / kJ/mol
MRACEPA	-75.7175	-151.43		0.00506667		13.3025
MRACPF	-75.7259	-151.452		-5.60931e-06		-0.0147272
MRAQCC	-75.7151	-151.429		0.00163585		4.29493
MRCC/ACEPA	-75.7212	-151.439		0.00299462		7.86237
MRCC/ACEPA-S	-75.7199	-151.437		0.00273377		7.1775
MRCC/ACPF	-75.7234	-151.447		-5.65459e-06		-0.0148461
MRCC/ACPF-S	-75.7176	-151.435		-4.87313e-06		-0.0127944
MRCC/AQCC	-75.7186	-151.437		0.000673694		1.76878
MRCC/AQCC-S	-75.7134	-151.426		0.000592529		1.55568
MRCC/CI	-75.7117	-151.41		0.0132639		34.8244
MRCC/CI-S	-75.7074	-151.403		0.0114478		30.0562
MRCC/CEPA(0)	-75.7343	-151.469		-5.26942e-06		-0.0138349
MRCC/CEPA(0)-S	-75.7324	-151.465		-4.69383e-06		-0.0123237
MRCEPA(0)	-75.7467	-151.493		-5.43368e-06		-0.0142661
MRCCSD	-75.717	-151.434		3.1412e-08		8.24722e-05
MRCISD	-75.6968	-151.35		0.0434405		114.053
C2(S)-C2(S)
	C2	C2--C2		Error / Eh		Error / kJ/mol
MRACEPA	-75.7606	-151.513		0.00797992		20.9513
MRACPF	-75.7722	-151.544		-3.11869e-05		-0.0818811
MRAQCC	-75.7607	-151.52		0.00176243		4.62725
MRCC/ACEPA	-75.7656	-151.526		0.00534015		14.0206
MRCC/ACEPA-S	-75.7648	-151.525		0.0049709		13.0511
MRCC/ACPF	-75.7695	-151.539		-3.25072e-05		-0.0853476
MRCC/ACPF-S	-75.7651
MRCC/AQCC	-75.7644	-151.528		0.000747201		1.96178
MRCC/AQCC-S	-75.7605
MRCC/CI	-75.7562	-151.495		0.0174374		45.782
MRCC/CI-S	-75.7529
MRCC/CEPA(0)
MRCC/CEPA(0)-S
MRCEPA(0)
MRCCSD	-75.7642	-151.528		2.02454e-08		5.31543e-05
MRCISD	-75.7405	-151.433		0.048231		126.63

## Sheet: C2-Ne-rlx
C2-Ne	CAS(8,8)		with reference relaxation							CAS(2,2)
	C2	C2--Ne	Ne		error / Eh		Error / kJ/mol				C2	C2--Ne	Ne		error / Eh		Error / kJ/mol
MRACEPA	-75.7805	-204.577	-128.796		2.88149e-05		0.0756535			MRACEPA	-75.7606	-204.556	-128.796		0.00101335		2.66054
MRACPF	-75.783	-204.581	-128.798		0.000293244		0.769913			MRACPF	-75.7722	-204.571	-128.798		-0.000654732		-1.719
MRAQCC	-75.7813	-204.577	-128.796		0.00082532		2.16688			MRAQCC	-75.7607	-204.557	-128.796		0.000501629		1.31703
MRCC/ACEPA	-75.7812	-204.58	-128.798		2.53504e-05		0.0665575			MRCC/ACEPA	-75.7656	-204.564	-128.798		0.000318403		0.835967
MRCC/ACEPA-S	-75.7812	-204.579	-128.798		-2.21757e-08		-5.82223e-05			MRCC/ACEPA-S	-75.7648	-204.563	-128.798		0.000292094		0.766893
MRCC/ACPF	-75.7829	-204.581	-128.798		0.000415575		1.09109			MRCC/ACPF	-75.7695	-204.568	-128.798		-0.000328427		-0.862285
MRCC/ACPF-S			-128.797							MRCC/ACPF-S	-75.7651	-204.563	-128.797		-0.000168468		-0.442312
MRCC/AQCC	-75.782	-204.58	-128.798		0.000845083		2.21877			MRCC/AQCC	-75.7644	-204.563	-128.798		6.72388e-05		0.176536
MRCC/AQCC-S			-128.797							MRCC/AQCC-S	-75.7605	-204.558	-128.797		0.000186094		0.488591
MRCC/CI	-75.78	-204.573	-128.798		0.0057472		15.0893			MRCC/CI	-75.7562	-204.546	-128.798		0.00880091		23.1068
MRCC/CI-S			-128.797		128.797					MRCC/CI-S	-75.7529	-204.542	-128.797		0.0082601		21.6869
MRCC/CEPA(0)	-75.784	-204.582	-128.798		-7.17528e-08		-0.000188387			MRCC/CEPA(0)	-75.7635		-128.798		204.562
MRCC/CEPA(0)-S	-75.784	-204.582	-128.798		-2.62415e-08		-6.8897e-05			MRCC/CEPA(0)-S	-75.7618		-128.798		204.56
MRCEPA(0)	-75.785	-204.586	-128.801		-7.19384e-08		-0.000188874			MRCEPA(0)		-204.577	-128.801		-75.7761
MRCCSD	-75.7826	-204.581	-128.798		-1.38195e-08		-3.62831e-05			MRCCSD	-75.7642	-204.562	-128.798		-2.05731e-09		-5.40146e-06
MRCISD	-75.7776	-204.555	-128.792		0.0147495		38.7247			MRCISD	-75.7405	-204.5	-128.792		0.0326559		85.738
			empty entries = no convergence
