# Supplementary material for: Simplified Multireference Coupled‐Cluster Methods: Hybrid Approaches With Averaged Coupled Pair Theories
Source: J Comput Chem. 2025 Jan 22;46(3):e70020. doi: 10.1002/jcc.70020 (PMC11754727; doi:10.1002/jcc.70020)
Supplement: Supplementary file 2 — Data S2 Supporting Information. [file JCC-46-0-s001.zip › SI-data/CN_CAS98_SI.xlsx]

## Sheet: MRACEPA
distance	MRACEPA	delta MRACEPA
1.8	-92.4005	0.00266504
1.9	-92.4796	0.0027958
2	-92.5279	0.00291562
2.1	-92.5537	0.00304121
2.2	-92.5634	0.00316048
2.3	-92.5616	0.00327587
2.4	-92.5518	0.00339402
2.5	-92.5367	0.00351872
2.6	-92.5182	0.00364871
2.7	-92.4977	0.00378775
2.8	-92.4764	0.00392496
2.9	-92.455	0.00406779

## Sheet: MRACEPA - No Ref Relax
distance	MRACEPA - No Ref Relax	delta MRACEPA - No Ref Relax
1.8	-92.3996	0.00225425
1.9	-92.4786	0.00239701
2	-92.5269	0.00250848
2.1	-92.5527	0.00265046
2.2	-92.5624	0.00277527
2.3	-92.5606	0.00289143
2.4	-92.5508	0.00300549
2.5	-92.5357	0.00311945
2.6	-92.5172	0.00323175
2.7	-92.4967	0.0033744
2.8	-92.4754	0.00347933
2.9	-92.454	0.00359146

## Sheet: MRACPF
distance	MRACPF	delta MRACPF
1.8	-92.4036	-0.000427602
1.9	-92.4828	-0.000464548
2	-92.5313	-0.000499431
2.1	-92.5573	-0.000517434
2.2	-92.5671	-0.000533713
2.3	-92.5654	-0.000549085
2.4	-92.5558	-0.000559811
2.5	-92.5408	-0.00056422
2.6	-92.5224	-0.000564493
2.7	-92.5021	-0.000559125
2.8	-92.4809	-0.000557773
2.9	-92.4596	-0.000553024

## Sheet: MRACPF - No Ref Relax
distance	MRACPF - No Ref Relax	delta MRACPF - No Ref Relax
1.8	-92.4026	-0.000688242
1.9	-92.4817	-0.000697436
2	-92.5301	-0.000733894
2.1	-92.5561	-0.000734809
2.2	-92.5659	-0.000748223
2.3	-92.5643	-0.000766727
2.4	-92.5546	-0.000785132
2.5	-92.5396	-0.000802473
2.6	-92.5212	-0.000821175
2.7	-92.5009	-0.000809847
2.8	-92.4797	-0.000836375
2.9	-92.4584	-0.000855602

## Sheet: MRAQCC
distance	MRAQCC	delta MRAQCC
1.8	-92.4015	0.00168902
1.9	-92.4807	0.00171267
2	-92.529	0.00173036
2.1	-92.555	0.00175868
2.2	-92.5648	0.00178448
2.3	-92.5631	0.00180888
2.4	-92.5534	0.00183722
2.5	-92.5383	0.00187238
2.6	-92.5199	0.00191253
2.7	-92.4995	0.00196114
2.8	-92.4783	0.00200739
2.9	-92.457	0.00205914

## Sheet: MRAQCC - No Ref Relax
distance	MRAQCC - No Ref Relax	delta MRAQCC - No Ref Relax
1.8	-92.4005	0.00136298
1.9	-92.4796	0.00140807
2	-92.5279	0.00142182
2.1	-92.5539	0.00146742
2.2	-92.5637	0.00149762
2.3	-92.562	0.00152081
2.4	-92.5523	0.00154317
2.5	-92.5373	0.00156643
2.6	-92.5188	0.00158879
2.7	-92.4984	0.00164213
2.8	-92.4772	0.00165867
2.9	-92.4559	0.00168362

## Sheet: MRCC|ACEPA
distance	MRCC|ACEPA	delta MRCC|ACEPA
1.8	-92.4015	0.00171437
1.9	-92.4806	0.00181649
2	-92.5289	0.00191263
2.1	-92.5547	0.00201834
2.2	-92.5644	0.00212106
2.3	-92.5627	0.00222236
2.4	-92.5529	0.00232809
2.5	-92.5378	0.00244147
2.6	-92.5193	0.00256064
2.7	-92.4988	0.00268906
2.8	-92.4775	0.00281536
2.9	-92.4561	0.00294677

## Sheet: MRCC|ACEPA - No Ref Relax
distance	MRCC|ACEPA - No Ref Relax	delta MRCC|ACEPA - No Ref Relax
1.8	-92.4007	0.00119726
1.9	-92.4797	0.00133602
2	-92.5279	0.00144261
2.1	-92.5538	0.00157879
2.2	-92.5635	0.0016969
2.3	-92.5617	0.00180557
2.4	-92.5519	0.00191148
2.5	-92.5368	0.00201666
2.6	-92.5183	0.00211957
2.7	-92.4978	0.00225223
2.8	-92.4765	0.00234658
2.9	-92.4551	0.00244755

## Sheet: MRCC|ACEPA-S
distance	MRCC|ACEPA-S	delta MRCC|ACEPA-S
1.8	-92.4015	0.00168615
1.9	-92.4807	0.00169966
2	-92.529	0.0017266
2.1	-92.555	0.00178098
2.2	-92.5647	0.00184837
2.3	-92.563	0.00192793
2.4	-92.5532	0.0020233
2.5	-92.5381	0.00213554
2.6	-92.5196	0.00226092
2.7	-92.4991	0.00240137
2.8	-92.4778	0.00254432
2.9	-92.4564	0.00269595

## Sheet: MRCC|ACEPA-S - No Ref Relax
distance	MRCC|ACEPA-S - No Ref Relax	delta MRCC|ACEPA-S - No Ref Relax
1.8	-92.4007	0.00116543
1.9	-92.4798	0.00121519
2	-92.5281	0.00125056
2.1	-92.554	0.00133196
2.2	-92.5638	0.00141005
2.3	-92.562	0.00149162
2.4	-92.5523	0.00158152
2.5	-92.5371	0.00168011
2.6	-92.5186	0.00178429
2.7	-92.4982	0.00192461
2.8	-92.4768	0.00203169
2.9	-92.4554	0.0021492

[truncated: 25 more sheets: MRCC|ACPF, MRCC|ACPF - No Ref Relax, MRCC|ACPF-S, MRCC|ACPF-S - No Ref Relax, MRCC|AQCC, MRCC|AQCC - No Ref Relax, MRCC|AQCC-S, MRCC|AQCC-S - No Ref Relax, MRCC|CI, MRCC|CI - No Ref Relax, MRCC|CI-S, MRCC|CI-S - No Ref Relax, MRCISD, MRCISD - No Ref Relax, MRCEPA(0), MRCEPA(0) - No Ref Relax, MRCC|CEPA(0), MRCC|CEPA(0) - No Ref Relax, MRCC|CEPA(0)-S, MRCC|CEPA(0)-S - No Ref Relax …]
