# Supplementary material for: Simplified Multireference Coupled‐Cluster Methods: Hybrid Approaches With Averaged Coupled Pair Theories
Source: J Comput Chem. 2025 Jan 22;46(3):e70020. doi: 10.1002/jcc.70020 (PMC11754727; doi:10.1002/jcc.70020)
Supplement: Supplementary file 2 — Data S2 Supporting Information. [file JCC-46-0-s001.zip › SI-data/N2_CAS66_SI.xlsx]

## Sheet: MRACEPA
distance	MRACEPA	delta MRACEPA
1	-104.881	0.00236491
1.2	-107.294	0.00178397
1.4	-108.496	0.00286855
1.6	-109.067	0.00308576
1.8	-109.313	0.00327884
2	-109.392	0.00352448
2.2	-109.389	0.00386837
2.4	-109.348	0.00425734
2.6	-109.293	0.00466993
2.8	-109.238	0.00508824
3	-109.187	0.0054736
3.2	-109.145	0.0057852

## Sheet: MRACEPA - No Ref Relax
distance	MRACEPA - No Ref Relax	delta MRACEPA - No Ref Relax
1	-104.88	0.000835545
1.2	-107.293	0.00167437
1.4	-108.495	0.00197054
1.6	-109.067	0.00238177
1.8	-109.313	0.00277454
2	-109.392	0.00308028
2.2	-109.388	0.00342185
2.4	-109.347	0.00378848
2.6	-109.292	0.0041826
2.8	-109.237	0.00457016
3	-109.186	0.0049373
3.2	-109.144	0.00519933

## Sheet: MRACPF
distance	MRACPF	delta MRACPF
1	-104.884	-0.000451486
1.2	-107.297	-0.00121886
1.4	-108.499	-0.000464738
1.6	-109.071	-0.000582293
1.8	-109.317	-0.000715283
2	-109.396	-0.000796732
2.2	-109.393	-0.000792731
2.4	-109.353	-0.000765401
2.6	-109.299	-0.000738678
2.8	-109.243	-0.000723685
3	-109.193	-0.000740474
3.2	-109.151	-0.000792165

## Sheet: MRACPF - No Ref Relax
distance	MRACPF - No Ref Relax	delta MRACPF - No Ref Relax
1	-104.883	-0.00190061
1.2	-107.296	-0.00126934
1.4	-108.499	-0.00130026
1.6	-109.07	-0.00121971
1.8	-109.316	-0.00114759
2	-109.396	-0.00116089
2.2	-109.393	-0.00114742
2.4	-109.352	-0.00112659
2.6	-109.298	-0.00109914
2.8	-109.243	-0.00109397
3	-109.192	-0.00110933
3.2	-109.15	-0.00119575

## Sheet: MRAQCC
distance	MRAQCC	delta MRAQCC
1	-104.881	0.00182821
1.2	-107.294	0.00111569
1.4	-108.497	0.00202249
1.6	-109.068	0.00205171
1.8	-109.314	0.00204941
2	-109.394	0.00208874
2.2	-109.39	0.0022108
2.4	-109.35	0.00235978
2.6	-109.295	0.00251593
2.8	-109.24	0.00266809
3	-109.19	0.00279108
3.2	-109.148	0.002869

## Sheet: MRAQCC - No Ref Relax
distance	MRAQCC - No Ref Relax	delta MRAQCC - No Ref Relax
1	-104.881	0.000336832
1.2	-107.294	0.00103626
1.4	-108.496	0.00115777
1.6	-109.068	0.00138435
1.8	-109.314	0.00158592
2	-109.393	0.00169128
2.2	-109.39	0.00181942
2.4	-109.349	0.00195712
2.6	-109.295	0.00210797
2.8	-109.239	0.00224345
3	-109.189	0.00236092
3.2	-109.147	0.00239784

## Sheet: MRCC|ACEPA
distance	MRCC|ACEPA	delta MRCC|ACEPA
1	-104.882	0.00139537
1.2	-107.295	0.000797883
1.4	-108.497	0.00177089
1.6	-109.069	0.00188262
1.8	-109.314	0.00200036
2	-109.393	0.00219509
2.2	-109.39	0.00249913
2.4	-109.349	0.00285079
2.6	-109.295	0.00322351
2.8	-109.239	0.00359803
3	-109.189	0.00393701
3.2	-109.146	0.00420375

## Sheet: MRCC|ACEPA - No Ref Relax
distance	MRCC|ACEPA - No Ref Relax	delta MRCC|ACEPA - No Ref Relax
1	-104.882	-0.000818268
1.2	-107.295	0.0002021
1.4	-108.497	0.000536226
1.6	-109.068	0.000950012
1.8	-109.314	0.00133517
2	-109.393	0.00162769
2.2	-109.39	0.00195024
2.4	-109.349	0.00229159
2.6	-109.294	0.00265506
2.8	-109.238	0.00300941
3	-109.188	0.00334511
3.2	-109.146	0.00358279

## Sheet: MRCC|ACEPA-S
distance	MRCC|ACEPA-S	delta MRCC|ACEPA-S
1	-104.878	0.0055456
1.2	-107.294	0.00187073
1.4	-108.496	0.0024742
1.6	-109.068	0.00238052
1.8	-109.314	0.0023462
2	-109.393	0.00241909
2.2	-109.39	0.00262494
2.4	-109.349	0.00290052
2.6	-109.295	0.00321925
2.8	-109.239	0.00356261
3	-109.189	0.00389583
3.2	-109.146	0.00418398

## Sheet: MRCC|ACEPA-S - No Ref Relax
distance	MRCC|ACEPA-S - No Ref Relax	delta MRCC|ACEPA-S - No Ref Relax
1	-104.88	0.000511242
1.2	-107.294	0.0010571
1.4	-108.496	0.00112761
1.6	-109.068	0.00136062
1.8	-109.314	0.00160523
2	-109.393	0.00178596
2.2	-109.389	0.00202118
2.4	-109.349	0.00229772
2.6	-109.294	0.00261675
2.8	-109.239	0.00294319
3	-109.188	0.00326201
3.2	-109.146	0.00348937

[truncated: 25 more sheets: MRCC|ACPF, MRCC|ACPF - No Ref Relax, MRCC|ACPF-S, MRCC|ACPF-S - No Ref Relax, MRCC|AQCC, MRCC|AQCC - No Ref Relax, MRCC|AQCC-S, MRCC|AQCC-S - No Ref Relax, MRCC|CI, MRCC|CI - No Ref Relax, MRCC|CI-S, MRCC|CI-S - No Ref Relax, MRCISD, MRCISD - No Ref Relax, MRCEPA(0), MRCEPA(0) - No Ref Relax, MRCC|CEPA(0), MRCC|CEPA(0) - No Ref Relax, MRCC|CEPA(0)-S, MRCC|CEPA(0)-S - No Ref Relax …]
