# Supplementary material for: Simplified Multireference Coupled‐Cluster Methods: Hybrid Approaches With Averaged Coupled Pair Theories
Source: J Comput Chem. 2025 Jan 22;46(3):e70020. doi: 10.1002/jcc.70020 (PMC11754727; doi:10.1002/jcc.70020)
Supplement: Supplementary file 2 — Data S2 Supporting Information. [file JCC-46-0-s001.zip › SI-data/C2_CAS88_trip_SI.xlsx]

## Sheet: MRACEPA
distance	MRACEPA	delta MRACEPA
0.8	-74.646	0.00281233
0.9	-75.1705	0.00281993
1	-75.4684	0.0028681
1.1	-75.6306	0.00297056
1.2	-75.7121	0.0030883
1.3	-75.7456	0.00320547
1.4	-75.7515	0.00333164
1.5	-75.7419	0.00343767
1.6	-75.7245	0.00356516
1.7	-75.7036	0.00369699
1.8	-75.6821	0.00382869
1.9	-75.6613	0.0039534
2	-75.6419	0.00406256
2.1	-75.6244	0.00414728
2.2	-75.6091	0.00419987
2.3	-75.5959	0.00421491
2.4	-75.585	0.00418976
2.5	-75.5764	0.00412519
2.6	-75.57	0.00402674
2.7	-75.5654	0.00390578
2.8	-75.5625	0.00377881
2.9	-75.5606	0.00366204
3	-75.5595	0.00356505
3.1	-75.5588	0.00349006
3.2	-75.5584	0.00343371
3.3	-75.5582	0.00339055
3.4	-75.558	0.00335748
3.5	-75.5579	0.00332447
3.6	-75.5578	0.00329533
3.7	-75.5577	0.00327874
3.8	-75.5576	0.00326512
3.9	-75.5576	0.00325378
4	-75.5575	0.00325538
4.1	-75.5575	0.00326592
4.2	-75.5575	0.00325445

## Sheet: MRACEPA - No Ref Relax
distance	MRACEPA - No Ref Relax	delta MRACEPA - No Ref Relax
0.8	-74.6456	0.00269317
0.9	-75.1701	0.00245429
1	-75.4679	0.00246744
1.1	-75.6302	0.00239522
1.2	-75.7116	0.00260364
1.3	-75.7452	0.00274583
1.4	-75.751	0.00289761
1.5	-75.7415	0.00309025
1.6	-75.724	0.00324707
1.7	-75.7032	0.00339868
1.8	-75.6816	0.00353608
1.9	-75.6607	0.00365338
2	-75.6413	0.00374809
2.1	-75.6239	0.00381945
2.2	-75.6085	0.00386593
2.3	-75.5953	0.00388389
2.4	-75.5845	0.00386833
2.5	-75.5759	0.00381598
2.6	-75.5694	0.00373144
2.7	-75.5649	0.00363059
2.8	-75.562	0.00353375
2.9	-75.5602	0.00345369
3	-75.5592	0.00339245
3.1	-75.5585	0.00334637
3.2	-75.5582	0.0033025
3.3	-75.5579	0.00327537
3.4	-75.5578	0.00325346
3.5	-75.5576	0.0032352
3.6	-75.5575	0.00321953
3.7	-75.5575	0.00315147
3.8	-75.5574	0.00313984
3.9	-75.5574	0.00313211
4	-75.5573	0.00308498
4.1	-75.5072	0.0532352
4.2	-75.5072	0.0531262

## Sheet: MRACPF
distance	MRACPF	delta MRACPF
0.8	-74.6495	-0.000652194
0.9	-75.174	-0.0006562
1	-75.4719	-0.000682672
1.1	-75.6343	-0.000677531
1.2	-75.7158	-0.000665193
1.3	-75.7495	-0.000656462
1.4	-75.7555	-0.000641627
1.5	-75.746	-0.000650344
1.6	-75.7287	-0.000640883
1.7	-75.708	-0.000628964
1.8	-75.6865	-0.000615907
1.9	-75.6658	-0.000603833
2	-75.6466	-0.000595568
2.1	-75.6292	-0.000593972
2.2	-75.6139	-0.000601013
2.3	-75.6008	-0.000617264
2.4	-75.5899	-0.000642241
2.5	-75.5812	-0.000675126
2.6	-75.5747	-0.000714989
2.7	-75.5701	-0.000760169
2.8	-75.5671	-0.000807287
2.9	-75.5651	-0.00085164
3	-75.564	-0.00088934
3.1	-75.5632	-0.000918354
3.2	-75.5628	-0.000939777
3.3	-75.5625	-0.000956429
3.4	-75.5623	-0.000969219
3.5	-75.5622	-0.000986551
3.6	-75.5621	-0.00100345
3.7	-75.562	-0.00101041
3.8	-75.5619	-0.00101639
3.9	-75.5619	-0.00102168
4	-75.5618	-0.00101509
4.1	-75.5618	-0.00100365
4.2	-75.5617	-0.00101163

## Sheet: MRACPF - No Ref Relax
distance	MRACPF - No Ref Relax	delta MRACPF - No Ref Relax
0.8	-74.649	-0.000705791
0.9	-75.1735	-0.000955023
1	-75.4714	-0.00101329
1.1	-75.6338	-0.00117924
1.2	-75.7153	-0.00107214
1.3	-75.749	-0.00103445
1.4	-75.7549	-0.000990221
1.5	-75.7455	-0.000908682
1.6	-75.7281	-0.000865857
1.7	-75.7074	-0.000829143
1.8	-75.6859	-0.00080418
1.9	-75.6652	-0.000792603
2	-75.6459	-0.000792296
2.1	-75.6285	-0.00079947
2.2	-75.6132	-0.000811367
2.3	-75.6	-0.000827469
2.4	-75.5892	-0.000848895
2.5	-75.5805	-0.0008766
2.6	-75.5741	-0.000909101
2.7	-75.5695	-0.000942175
2.8	-75.5665	-0.000970897
2.9	-75.5647	-0.000992553
3	-75.5636	-0.00100757
3.1	-75.5629	-0.00101811
3.2	-75.5625	-0.00103473
3.3	-75.5622	-0.00104084
3.4	-75.562	-0.00104637
3.5	-75.5619	-0.00105176
3.6	-75.5618	-0.00105721
3.7	-75.5617	-0.00111711
3.8	-75.5617	-0.00112219
3.9	-75.5616	-0.00112463
4	-75.5616	-0.00116746
4.1	-75.5118	0.0485667
4.2	-75.5119	0.0484597

## Sheet: MRAQCC
distance	MRAQCC	delta MRAQCC
0.8	-74.6473	0.00150841
0.9	-75.1719	0.00149238
1	-75.4698	0.00148666
1.1	-75.6321	0.0015226
1.2	-75.7136	0.0015677
1.3	-75.7472	0.00160887
1.4	-75.7532	0.00165637
1.5	-75.7437	0.00168159
1.6	-75.7263	0.00172709
1.7	-75.7056	0.00177734
1.8	-75.6841	0.00183039
1.9	-75.6633	0.00188267
2	-75.644	0.00192931
2.1	-75.6266	0.00196516
2.2	-75.6113	0.00198587
2.3	-75.5982	0.00198858
2.4	-75.5873	0.00197166
2.5	-75.5786	0.00193452
2.6	-75.5721	0.00187828
2.7	-75.5675	0.00180744
2.8	-75.5645	0.00173086
2.9	-75.5626	0.00165885
3	-75.5615	0.00159836
3.1	-75.5608	0.00155181
3.2	-75.5603	0.00151725
3.3	-75.5601	0.00149076
3.4	-75.5599	0.00147054
3.5	-75.5597	0.00144751
3.6	-75.5596	0.00142618
3.7	-75.5596	0.00141574
3.8	-75.5595	0.00140697
3.9	-75.5594	0.00139901
4	-75.5594	0.00140419
4.1	-75.5594	0.00141438
4.2	-75.5593	0.00144027

## Sheet: MRAQCC - No Ref Relax
distance	MRAQCC - No Ref Relax	delta MRAQCC - No Ref Relax
0.8	-74.6468	0.00142686
0.9	-75.1714	0.00116469
1	-75.4693	0.00112576
1.1	-75.6316	0.000989287
1.2	-75.7131	0.00112776
1.3	-75.7467	0.00119667
1.4	-75.7527	0.00127245
1.5	-75.7432	0.00138688
1.6	-75.7258	0.00146446
1.7	-75.705	0.00153772
1.8	-75.6835	0.00160028
1.9	-75.6627	0.00164922
2	-75.6434	0.00168511
2.1	-75.626	0.00171003
2.2	-75.6106	0.00172494
2.3	-75.5975	0.00172827
2.4	-75.5866	0.00171645
2.5	-75.578	0.00168619
2.6	-75.5715	0.00163873
2.7	-75.567	0.00158233
2.8	-75.564	0.00152862
2.9	-75.5622	0.00148514
3	-75.5611	0.00145292
3.1	-75.5604	0.00142931
3.2	-75.5601	0.00140282
3.3	-75.5598	0.00138919
3.4	-75.5596	0.00137787
3.5	-75.5595	0.00136795
3.6	-75.5594	0.00135891
3.7	-75.5593	0.00129614
3.8	-75.5593	0.00128874
3.9	-75.5592	0.0012844
4	-75.5592	0.00123999
4.1	-75.5091	0.0512691
4.2	-75.5092	0.0511614

## Sheet: MRCC|ACEPA
distance	MRCC|ACEPA	delta MRCC|ACEPA
0.8	-74.6456	0.00325698
0.9	-75.1707	0.00265186
1	-75.4688	0.00241149
1.1	-75.6313	0.00236138
1.2	-75.7128	0.00238975
1.3	-75.7464	0.00244757
1.4	-75.7523	0.0025298
1.5	-75.7428	0.00260063
1.6	-75.7253	0.00269822
1.7	-75.7045	0.0028039
1.8	-75.683	0.00291227
1.9	-75.6622	0.00301578
2	-75.6429	0.00310517
2.1	-75.6254	0.00317083
2.2	-75.6101	0.00320453
2.3	-75.5969	0.00320089
2.4	-75.5861	0.00315819
2.5	-75.5775	0.00307897
2.6	-75.571	0.00297054
2.7	-75.5665	0.00284471
2.8	-75.5635	0.00271637
2.9	-75.5617	0.00259951
3	-75.5606	0.00250226
3.1	-75.5599	0.00242646
3.2	-75.5595	0.00236886
3.3	-75.5592	0.00232429
3.4	-75.5591	0.0022898
3.5	-75.5589	0.00225548
3.6	-75.5588	0.00222517
3.7	-75.5588	0.00220759
3.8	-75.5587	0.00219313
3.9	-75.5587	0.00218157
4	-75.5586	0.00218222
4.1	-75.5586	0.00217332
4.2	-75.5586	0.00218026

## Sheet: MRCC|ACEPA - No Ref Relax
distance	MRCC|ACEPA - No Ref Relax	delta MRCC|ACEPA - No Ref Relax
0.8	-74.6464	0.00183799
0.9	-75.171	0.00158658
1	-75.4688	0.00158387
1.1	-75.6311	0.00149763
1.2	-75.7125	0.00169474
1.3	-75.7461	0.00182767
1.4	-75.752	0.00197119
1.5	-75.7424	0.00215573
1.6	-75.7249	0.00230402
1.7	-75.7041	0.00244652
1.8	-75.6825	0.00257419
1.9	-75.6617	0.00268125
2	-75.6423	0.00276541
2.1	-75.6249	0.00282623
2.2	-75.6095	0.00286265
2.3	-75.5963	0.00287184
2.4	-75.5855	0.00284999
2.5	-75.5769	0.00279507
2.6	-75.5704	0.00271191
2.7	-75.5659	0.00261477
2.8	-75.563	0.0025215
2.9	-75.5612	0.0024434
3	-75.5602	0.00238238
3.1	-75.5595	0.00233526
3.2	-75.5592	0.00228964
3.3	-75.5589	0.00226046
3.4	-75.5588	0.00223649
3.5	-75.5587	0.00221631
3.6	-75.5586	0.00219898
3.7	-75.5585	0.00212953
3.8	-75.5584	0.00211673
3.9	-75.5584	0.00210804
4	-75.5584	0.00206013
4.1	-75.5084	0.051978
4.2	-75.5085	0.0518684

## Sheet: MRCC|ACEPA-S
distance	MRCC|ACEPA-S	delta MRCC|ACEPA-S
0.8	-74.6467	0.00209927
0.9	-75.1713	0.00205218
1	-75.4691	0.00214412
1.1	-75.6313	0.00226626
1.2	-75.7128	0.00237608
1.3	-75.7464	0.00246411
1.4	-75.7523	0.0025475
1.5	-75.7428	0.00260455
1.6	-75.7254	0.00268303
1.7	-75.7046	0.00277017
1.8	-75.6831	0.0028631
1.9	-75.6622	0.00295442
2	-75.6429	0.0030339
2.1	-75.6255	0.00309111
2.2	-75.6102	0.00311816
2.3	-75.597	0.00311141
2.4	-75.5862	0.00307083
2.5	-75.5775	0.00299745
2.6	-75.5711	0.00289288
2.7	-75.5666	0.00276502
2.8	-75.5636	0.00263132
2.9	-75.5618	0.00250995
3	-75.5607	0.00241035
3.1	-75.56	0.0023338
3.2	-75.5596	0.00227629
3.3	-75.5593	0.00223215
3.4	-75.5591	0.0021982
3.5	-75.559	0.00216442
3.6	-75.5589	0.0021346
3.7	-75.5589	0.00211745
3.8	-75.5588	0.00210337
3.9	-75.5587	0.00210013
4	-75.5587	0.00209309
4.1	-75.5587	0.00210117
4.2	-75.5586	0.00208826

## Sheet: MRCC|ACEPA-S - No Ref Relax
distance	MRCC|ACEPA-S - No Ref Relax	delta MRCC|ACEPA-S - No Ref Relax
0.8	-74.6471	0.00112131
0.9	-75.1713	0.00124329
1	-75.469	0.00143027
1.1	-75.6311	0.00143967
1.2	-75.7125	0.00168002
1.3	-75.7461	0.00182532
1.4	-75.752	0.00196347
1.5	-75.7424	0.00213398
1.6	-75.725	0.00226583
1.7	-75.7042	0.00239288
1.8	-75.6826	0.00250685
1.9	-75.6618	0.00260087
2	-75.6424	0.002671
2.1	-75.625	0.00271576
2.2	-75.6096	0.00273471
2.3	-75.5965	0.0027278
2.4	-75.5856	0.0026957
2.5	-75.577	0.00264037
2.6	-75.5706	0.00256647
2.7	-75.5661	0.00248321
2.8	-75.5631	0.00240298
2.9	-75.5613	0.0023348
3	-75.5603	0.00228073
3.1	-75.5596	0.00223839
3.2	-75.5593	0.00219614
3.3	-75.559	0.00216937
3.4	-75.5589	0.00214717
3.5	-75.5587	0.00212833
3.6	-75.5587	0.00211201
3.7	-75.5586	0.00204334
3.8	-75.5585	0.00203114
3.9	-75.5585	0.00202292
4	-75.5584	0.00197539
4.1	-75.5089	0.0515127
4.2	-75.509	0.0514037

[truncated: 25 more sheets: MRCC|ACPF, MRCC|ACPF - No Ref Relax, MRCC|ACPF-S, MRCC|ACPF-S - No Ref Relax, MRCC|AQCC, MRCC|AQCC - No Ref Relax, MRCC|AQCC-S, MRCC|AQCC-S - No Ref Relax, MRCC|CI, MRCC|CI - No Ref Relax, MRCC|CI-S, MRCC|CI-S - No Ref Relax, MRCISD, MRCISD - No Ref Relax, MRCEPA(0), MRCEPA(0) - No Ref Relax, MRCC|CEPA(0), MRCC|CEPA(0) - No Ref Relax, MRCC|CEPA(0)-S, MRCC|CEPA(0)-S - No Ref Relax …]
