# Supplementary material for: Simplified Multireference Coupled‐Cluster Methods: Hybrid Approaches With Averaged Coupled Pair Theories
Source: J Comput Chem. 2025 Jan 22;46(3):e70020. doi: 10.1002/jcc.70020 (PMC11754727; doi:10.1002/jcc.70020)
Supplement: Supplementary file 2 — Data S2 Supporting Information. [file JCC-46-0-s001.zip › SI-data/NPE_MAD_SI.xlsx]

## Sheet: Sheet1
C2 3Σg- CAS(8,8)	MRACEPA	MRACEPA - No Ref Relax	MRACPF	MRACPF - No Ref Relax	MRAQCC	MRAQCC - No Ref Relax	MRCC|ACEPA	MRCC|ACEPA - No Ref Relax	MRCC|ACEPA-S	MRCC|ACEPA-S - No Ref Relax	MRCC|ACPF	MRCC|ACPF - No Ref Relax	MRCC|ACPF-S	MRCC|ACPF-S - No Ref Relax	MRCC|AQCC	MRCC|AQCC - No Ref Relax	MRCC|AQCC-S	MRCC|AQCC-S - No Ref Relax	MRCC|CI	MRCC|CI - No Ref Relax	MRCC|CI-S	MRCC|CI-S - No Ref Relax	MRCISD	MRCISD - No Ref Relax	MRCEPA(0)	MRCEPA(0) - No Ref Relax	MRCC|CEPA(0)	MRCC|CEPA(0) - No Ref Relax	MRCC|CEPA(0)-S	MRCC|CEPA(0)-S - No Ref Relax
MAX	11.0662	10.1972	-1.55947	-2.08017	5.22101	4.53758	8.4135	7.54003	8.18673	7.17999	-0.558424	-2.55939		-0.894722	2.72439	1.84006		2.46351	12.997	12.0838		12.6414	20.4081	19.4746	-8.91872	-9.68162	-4.64697	-6.73748	-5.37126	-7.09997
MIN	7.53021	6.28865	-2.59019	-3.09608	3.80043	2.59737	5.92177	3.93203	5.6294	3.75518	-3.28013	-3.32789		-2.78944	0.93934	0.207512		1.37208	10.1351	7.87812		9.27428	16.7653	15.4576	-10.6734	-10.8676	-8.59234	-8.70562	-8.784	-9.05692
NPE	3.53604	3.90851	1.03072	1.01591	1.42058	1.94021	2.49172	3.608	2.55733	3.42481	2.72171	0.768501		1.89472	1.78505	1.63255		1.09143	2.8619	4.20566		3.36711	3.6428	4.01696	1.75468	1.18594	3.94537	1.96814	3.41274	1.95694
MAE	9.57502	8.80468	1.91685	2.46999	4.51061	3.86316	7.1078	6.23255	6.91825	5.99544	2.23325	2.92177		2.0793	2.00316	1.24208		2.03826	11.4932	10.5866		11.2904	18.8423	18.0063	10.0331	10.4575	7.56113	8.15111	7.69613	8.34026
1-3.5 Ang
N2 1Σg+CAS(6,6)
MAX	15.1891	13.6508	-1.52881	-2.87222	7.53255	6.29553	11.037	9.40661	10.985	9.16133	-0.524819	-2.70446		-0.910168	3.30335	1.96612		3.27815	20.5258	18.7833		19.8521	36.8675	35.1551	-9.7344	-11.3097	-3.76527	-6.07064	-2.20871	-4.77465
MIN	8.10167	6.25334	-2.09182	-3.20234	5.38073	3.6346	4.94282	2.49426	6.15995	3.57231	-2.3266	-3.51363		-2.10489	1.96576	-0.15625		1.67119	10.9873	8.5121		10.1219	27.2498	25.2721	-13.7253	-14.5535	-9.13176	-10.1241	-9.03742	-10.2272
NPE	7.08739	7.39751	0.56301	0.330121	2.15183	2.66093	6.09413	6.91235	4.8251	5.58902	1.80178	0.809171		1.19472	1.33759	2.12237		1.60696	9.53846	10.2712		9.73027	9.61774	9.88298	3.99091	3.24379	5.36649	4.05343	6.82871	5.45258
MAE	11.3864	9.06543	1.98847	3.07183	5.90564	4.71213	6.912	5.12817	7.60867	5.62495	1.45409	3.0056		1.33942	2.35787	1.09925		2.30569	14.2425	12.4022		13.7621	30.4907	28.9916	11.4389	12.3816	5.98459	7.45082	5.46414	6.77194
1.6-3.2 a0
CN 2Σ+ CAS(7,6)
MAX	16.8606	15.0156	-1.59734	-1.8367	7.10374	6.20443	10.1243	8.52561	9.70766	7.0751	-1.88712	-1.91805		0.245625	1.96985	1.45061		4.52586	21.629	19.7738		22.7544	39.379	37.3056	-10.3192	-10.3904	-6.03915	-5.91549	-6.74431	-6.93645
MIN	9.20497	8.68081	-5.6343	-6.44148	5.55599	5.19153	4.54542	4.25764	3.71986	3.10247	-6.12482	-6.69924		-2.76867	1.52197	0.763531		3.41485	10.7143	10.2939		12.0459	24.8309	24.1729	-21.8466	-22.0593	-16.1529	-16.1424	-16.1805	-17.252
NPE	7.65566	6.33482	4.03697	4.60478	1.54775	1.01291	5.57892	4.26796	5.9878	3.97263	4.23769	4.78119		3.0143	0.447887	0.687082		1.11102	10.9147	9.4799		10.7085	14.5481	13.1327	11.5274	11.6689	10.1138	10.227	9.43616	10.3156
MAE	12.8517	11.7592	3.15516	3.66302	6.46291	5.71792	7.20467	6.37149	6.54305	5.03306	3.56707	3.85428		1.1002	1.82538	1.31373		3.93137	15.9076	14.8912		17.105	31.627	30.3568	15.1182	15.2975	10.2764	10.2567	10.748	11.4231
Alle
CN 2Σ+ CAS(9,8)
MAX	10.68	9.429	-1.123	-1.807	5.406	4.42	7.737	6.426	7.078	5.643	-0.671	-1.666		1.004	2.416	1.365		3.411	13.476	12.047		13.334	23.749	22.304	-7.86	-8.317	-3.809	-4.608	-3.646	-4.469
MIN	6.997	5.919	-1.482	-2.246	4.435	3.579	4.501	3.143	4.427	3.06	-1.702	-2.598		-0.994	1.882	0.775		2.875	8.969	7.467		9.68	19.539	18.276	-9.849	-10.392	-6.728	-7.422	-7.285	-8.119
NPE	3.683	3.511	0.359	0.439	0.972	0.842	3.236	3.283	2.651	2.583	1.032	0.932		1.998	0.534	0.59		0.536	4.507	4.58		3.654	4.209	4.028	1.989	2.075	2.919	2.814	3.639	3.65
MAE	8.795	7.719	1.389	2.03	4.843	4.017	6.036	4.847	5.411	4.161	1.349	2.136		0.58	2.048	1.104		3.217	11.218	9.893		11.703	21.626	20.36	8.987	9.386	5.482	6.065	5.936	6.606
Alle
C2 1Σg+ CAS(8,8)
MAX		9.694		-2.262		4.157		7.028		6.651		-2.694				1.478				11.638				19.107		-8.918		-6.18		-5.909
MIN		4.659		-3.19		2.245		2.232		-0.396		-3.744				-0.178				5.871				13.59		-11.294		-9.147		-9.483
NPE		5.035		0.929		1.912		4.796		7.047		1.05				1.656				5.767				5.517		2.376		2.967		3.574
MAE		8.18		2.723		3.469		5.649		4.924		3.145				0.903				9.941				17.306		10.531		8.213		8.171
0.9-3.5
C2 1Δg CAS(8,8)
MAX		9.835		-2.744		4.069		7.153		6.809		-2.854				1.329				11.779				19.242		-10.136		-6.961		-7
MIN		6.171		-3.521		2.538		3.268		1.169		-3.849				0.046				7.707				15.876		-11.768		-9.367		-9.681
NPE		3.664		0.777		1.531		3.885		5.64		0.995				1.283				4.071				3.366		1.631		2.406		2.681
MAE		8.507		2.982		3.518		5.853		5.481		3.437				0.813				10.328				18.007		11.192		8.782		8.804
0.9-3.5
